# Supplementary material for: The Skin-Mucus Microbial Community of Farmed Atlantic Salmon (Salmo salar)
Source: Front Microbiol. 2017 Oct 20;8:2043. doi: 10.3389/fmicb.2017.02043 (PMC5655796; doi:10.3389/fmicb.2017.02043)
Supplement: Supplementary file 2 [file Data_sheet_1.xlsx]

## Sheet: Table S4
Supplementary Table S4. Overview of the taxonomic groups detected in the complete 16S rRNA gene sequencing dataset, comprising both mucus and water samples at all experimental time points. The table shows the total number of reads associated to the respective phylotype, after quality control and normalization. The phylotypes are taxonomically assigned using UTAX algorithm, and indicated up to gen…
Taxonomic level						MUCUS																															WATER
Supplementary Table S4. Overview of the taxonomic groups detected in the complete 16S rRNA gene sequencing dataset, comprising both mucus and water samples at all experimental time points. The table shows the total number of reads associated to the respective phylotype, after quality control and normalization by rarefaction. The phylotypes are assigned to consensus linages using (UTAX), and indic…	Phylum	Class	Order	Family	Genus	M1-T0-1	M2-T0-1	M3-T0-1	M4-T0-1	M5-T0-1	M6-T0-1	M7-T0-1	M8-T0-1	M9-T0-1	M10-T0-1	M11-T0-1	M1-T3-2	M2-T3-2	M3-T3-3	M4-T3-3	M5-T3-3	M6-T3-3	M7-T3-3	M1-T24-2	M2-T24-2	M3-T24-2	M4-T24-2	M5-T24-2	M6-T24-2	M7-T24-3	M8-T24-3	M9-T24-3	M10-T24-3	M11-T24-3	M12-T24-3	M13-T24-3	W1-T0-1	W2-T0-1	W3-T0-1	W1-Ctrl-2	W2-Ctrl-2	W3-Ctrl-2	W1-Ctrl-3	W2-Ctrl-3	W3-Ctrl-3	W1-T3-2	W2-T3-2	W3-T3-2	W1-T3-3
Archaea	Euryarchaeota	Halobacteria	Halobacteriales	Halobacteriaceae	Haladaptatus	0	0	0	0	0	0	0	0	0	0	0	0	0	0	0	0	0	0	0	0	0	0	0	0	0	0	0	0	0	14	0	62	42	9	49	98	72	66	102	79	36	38	38	38
Archaea	Euryarchaeota	Halobacteria	Halobacteriales	Halobacteriaceae	Halomarina	0	0	0	0	0	0	0	0	0	0	0	0	0	0	0	0	0	0	0	0	0	0	0	0	0	0	0	8	0	0	0	17	15	3	26	30	36	19	30	22	28	16	26	22
Archaea	Euryarchaeota	Methanobacteria	Methanobacteriales	Methanobacteriaceae	Methanobrevibacter	0	0	0	0	0	0	0	0	0	0	0	0	0	0	0	0	0	0	0	0	0	0	0	0	0	0	0	0	0	0	0	9	5	1	12	18	16	14	11	16	3	5	6	5
Archaea	Euryarchaeota	Thermoplasmata	Methanomassiliicoccales	Methanomassiliicoccaceae	Methanomassiliicoccus	0	0	0	0	0	1	0	0	0	0	0	0	0	0	0	0	0	0	0	0	0	0	0	0	0	0	0	0	0	8	0	151	153	43	202	324	296	179	228	210	114	83	188	138
Archaea	Thaumarchaeota	-	Nitrosopumilales	Nitrosopumilaceae	Nitrosopumilus	3	0	0	0	0	0	2	24	9	1	0	1	1	0	0	0	0	6	0	4	2	0	12	7	7	0	2	7	1	6	0	278	366	165	415	570	442	384	479	463	262	139	338	215
Bacteria	Acidobacteria	Acidobacteria Gp1	-	-	Gp1	0	0	0	0	0	0	0	0	0	0	0	0	0	0	0	0	0	0	0	0	0	0	0	0	0	0	0	0	0	0	0	1	2	0	3	3	6	6	7	2	0	1	1	0
Bacteria	Acidobacteria	Acidobacteria Gp16	-	-	Gp16	399	71	19	87	62	0	0	0	34	0	0	121	35	59	91	40	54	3	0	0	0	0	0	0	15	0	0	0	0	0	0	0	0	0	0	0	0	0	0	0	0	0	0	0
Bacteria	Acidobacteria	Acidobacteria Gp4	-	-	Blastocatella	2	340	41	149	106	0	0	0	0	0	0	16	24	42	55	119	32	2	2	0	0	0	0	0	0	0	0	0	0	0	0	1	0	0	0	0	0	0	0	0	0	0	0	0
Bacteria	Acidobacteria	Acidobacteria Gp4	-	-	Gp4	3434	3383	5195	10558	9711	3	2	83	28	5	42	2868	2437	3691	3719	6759	2478	221	2	149	23	12	1	19	23	1	0	6	1	5	13	0	0	1	1	1	0	0	0	1	0	0	0	0
Bacteria	Acidobacteria	Holophagae	Holophagales	Holophagaceae	Holophaga	0	0	0	0	0	0	0	0	0	0	0	0	1	0	0	1	1	4	15	5	20	0	7	15	0	7	0	8	0	6	0	0	0	0	0	0	0	0	0	0	0	0	0	0
Bacteria	Actinobacteria	Actinobacteria	Acidimicrobiales	Acidimicrobineae incertae sedis	Aciditerrimonas	0	0	0	0	0	0	0	0	0	0	0	0	0	0	2	0	0	0	0	0	0	0	0	0	0	0	0	0	0	0	9	72	72	27	86	85	91	67	85	74	52	41	39	65
Bacteria	Actinobacteria	Actinobacteria	Acidimicrobiales	Acidimicrobiaceae	Ilumatobacter	0	1	0	0	0	0	0	0	0	0	0	0	0	1	0	1	0	25	0	0	15	26	0	0	0	0	0	5	0	6	9	17	6	3	2	8	5	4	4	9	8	5	4	14
Bacteria	Actinobacteria	Actinobacteria	Acidimicrobiales	Iamiaceae	Iamia	0	0	0	0	0	0	17	0	0	0	0	0	2	6	0	0	0	34	38	1	49	19	14	7	0	1	0	2	2	0	0	16	47	17	29	30	23	22	29	18	17	10	26	63
Bacteria	Actinobacteria	Actinobacteria	Actinomycetales	Acidothermaceae	Acidothermus	0	0	0	0	0	0	0	26	40	0	14	0	2	0	0	0	0	3	5	62	0	0	1	8	0	1	0	5	0	5	2	28	38	20	20	23	26	7	19	14	46	37	25	32
Bacteria	Actinobacteria	Actinobacteria	Actinomycetales	Actinomycetaceae	Actinobaculum	0	0	0	1	0	1	321	106	0	18	18	0	0	0	0	0	0	0	0	0	0	0	0	0	0	0	0	0	0	0	0	0	0	0	0	0	0	0	0	0	0	0	0	0
Bacteria	Actinobacteria	Actinobacteria	Actinomycetales	Corynebacteriaceae	Corynebacterium	40	7	5	0	1	20	422	345	234	47	82	1	9	8	1	1	2	45	19	1	55	75	66	39	22	18	29	24	7	44	4	0	0	0	1	2	1	0	0	0	0	11	0	0
Bacteria	Actinobacteria	Actinobacteria	Actinomycetales	Dermabacteraceae	Brachybacterium	0	1	0	0	0	0	168	0	827	0	0	3	0	0	2	0	0	0	0	0	7	0	12	0	3	0	0	3	0	0	0	0	0	0	0	0	0	0	0	0	0	1	0	0
Bacteria	Actinobacteria	Actinobacteria	Actinomycetales	Dietziaceae	Dietzia	0	0	0	0	0	0	0	0	0	0	0	1	3	3	0	1	0	6	0	68	0	0	0	0	0	0	0	0	0	5	0	0	0	0	0	0	0	0	0	0	0	0	0	0
Bacteria	Actinobacteria	Actinobacteria	Actinomycetales	Geodermatophilaceae	Blastococcus	0	6	8	3	3	0	0	0	0	0	0	4	5	18	2	15	14	0	0	36	0	0	0	0	0	0	0	0	0	0	0	0	0	0	0	0	0	0	0	0	0	0	0	0
Bacteria	Actinobacteria	Actinobacteria	Actinomycetales	Geodermatophilaceae	Modestobacter	0	7	51	14	6	0	0	0	0	0	0	12	25	14	27	37	17	0	0	0	0	0	0	0	0	0	0	0	0	0	13	0	0	0	0	0	0	0	0	0	0	0	0	0
Bacteria	Actinobacteria	Actinobacteria	Actinomycetales	Intrasporangiaceae	Humibacillus	478	1015	415	430	417	4	36	172	22	208	35	938	342	457	553	788	302	20	0	67	36	0	8	14	368	0	0	7	1	0	0	0	0	0	0	0	0	0	0	0	0	2	0	3
Bacteria	Actinobacteria	Actinobacteria	Actinomycetales	Intrasporangiaceae	Terracoccus	0	0	0	0	0	0	0	0	0	0	0	3	1	0	2	1	1	19	89	69	168	17	36	24	33	20	65	47	2	39	42	0	0	0	0	0	0	0	0	0	0	0	0	0
Bacteria	Actinobacteria	Actinobacteria	Actinomycetales	Intrasporangiaceae	Tetrasphaera	0	0	0	0	0	0	0	0	0	0	0	1	2	2	0	0	0	0	17	7	31	11	9	0	2	0	5	1	0	2	3	0	0	0	0	0	0	0	0	0	0	0	0	0
Bacteria	Actinobacteria	Actinobacteria	Actinomycetales	Kineosporiaceae	Angustibacter	0	15	10	6	0	0	0	0	0	0	0	7	7	2	12	35	15	0	0	0	0	0	0	0	0	0	0	0	0	0	0	0	0	0	0	0	0	0	0	0	0	0	0	0
Bacteria	Actinobacteria	Actinobacteria	Actinomycetales	Kineosporiaceae	Kineococcus	0	3	0	0	0	0	0	0	0	0	0	0	2	0	0	0	0	5	0	0	2	0	0	0	0	2	0	0	0	0	0	20	26	4	9	7	13	16	22	14	14	8	15	23
Bacteria	Actinobacteria	Actinobacteria	Actinomycetales	Microbacteriaceae	Agrococcus	0	0	0	0	0	0	0	7	0	0	0	0	0	0	0	0	0	11	2	1	27	1	6	5	9	0	1	1	0	0	2	0	1	0	3	3	6	2	1	3	4	4	3	4
Bacteria	Actinobacteria	Actinobacteria	Actinomycetales	Microbacteriaceae	Microcella	0	0	0	0	0	0	0	0	0	0	0	15	27	24	2	3	10	89	369	297	553	221	165	64	124	136	307	201	29	161	115	2	1	0	0	2	0	1	0	0	3	0	1	0
Bacteria	Actinobacteria	Actinobacteria	Actinomycetales	Microbacteriaceae	Salinibacterium	30	10	23	15	15	0	0	0	0	0	21	7	43	31	8	19	20	0	0	0	0	0	0	0	6	0	0	0	0	0	0	0	0	0	0	0	0	0	0	0	0	0	0	0
Bacteria	Actinobacteria	Actinobacteria	Actinomycetales	Microbacteriaceae	Zimmermannella	4	0	0	0	0	0	68	15	0	0	21	3	13	17	1	0	0	19	22	85	82	0	10	38	12	12	0	19	3	59	18	1	3	1	0	1	2	1	3	0	1	0	1	4
Bacteria	Actinobacteria	Actinobacteria	Actinomycetales	Micrococcaceae	Arthrobacter	26	8	1	0	0	1	82	129	63	79	0	0	6	0	2	7	3	0	0	16	1	13	1	6	0	4	10	11	0	19	0	0	4	2	0	0	0	0	0	0	0	0	0	1
Bacteria	Actinobacteria	Actinobacteria	Actinomycetales	Micrococcaceae	Kocuria	7	3	0	3	1	9	0	56	65	63	8	1	0	0	0	0	4	0	0	31	0	4	1	0	6	0	0	0	0	5	3	0	0	0	0	0	0	0	1	1	0	2	0	0
Bacteria	Actinobacteria	Actinobacteria	Actinomycetales	Micrococcaceae	Micrococcus	21	1	0	0	0	0	63	242	139	269	96	12	6	3	3	1	4	11	0	43	0	15	33	17	11	22	16	26	2	6	1	0	0	1	0	0	1	0	0	0	0	0	0	1
Bacteria	Actinobacteria	Actinobacteria	Actinomycetales	Micrococcaceae	Nesterenkonia	4	0	0	1	0	4	0	0	39	0	0	0	0	1	0	0	0	0	0	0	0	8	8	0	0	0	0	0	0	0	1	0	0	0	0	0	0	0	0	0	0	0	0	0
Bacteria	Actinobacteria	Actinobacteria	Actinomycetales	Mycobacteriaceae	Mycobacterium	62	6	22	36	32	0	0	0	4	52	46	10	14	9	9	19	10	8	0	47	0	49	0	10	14	0	13	0	0	3	0	0	0	0	0	0	0	0	0	2	0	0	0	0
Bacteria	Actinobacteria	Actinobacteria	Actinomycetales	Nocardiaceae	Gordonia	13	0	0	0	0	0	0	26	29	21	0	1	1	4	0	0	6	0	0	0	0	0	0	0	0	0	11	18	0	0	0	0	0	0	0	0	0	0	0	0	0	1	0	0
Bacteria	Actinobacteria	Actinobacteria	Actinomycetales	Nocardiaceae	Rhodococcus	253	143	533	171	202	4	58	3	0	34	23	790	743	687	627	675	349	88	1	175	20	56	1	48	91	7	31	1	1	20	5	0	1	0	2	0	0	2	0	1	0	1	0	13
Bacteria	Actinobacteria	Actinobacteria	Actinomycetales	Nocardioidaceae	Nocardioides	1	6	24	14	10	0	0	0	14	24	0	8	27	5	12	25	8	0	0	0	0	0	0	0	0	0	0	0	0	0	0	1	0	0	0	0	0	0	0	0	0	0	0	1
Bacteria	Actinobacteria	Actinobacteria	Actinomycetales	Propionibacteriaceae	Propionibacterium	2	3	0	0	0	4	16	10	0	18	14	1	4	0	1	0	2	1	28	27	41	29	24	27	20	10	20	23	2	11	20	0	0	0	1	0	0	1	0	0	1	4	0	0
Bacteria	Actinobacteria	Actinobacteria	Actinomycetales	Pseudonocardiaceae	Actinokineospora	0	0	0	0	0	0	0	0	0	0	0	0	0	0	0	0	1	20	47	100	60	16	2	9	4	0	12	41	0	4	4	0	0	0	1	1	1	0	0	0	0	0	1	0
Bacteria	Actinobacteria	Actinobacteria	Actinomycetales	Pseudonocardiaceae	Pseudonocardia	11	163	358	17	16	0	0	8	5	1	0	44	82	45	28	277	50	15	0	371	0	0	0	15	58	1	0	0	4	1	0	0	0	0	0	0	0	0	0	0	0	0	0	0
Bacteria	Actinobacteria	Actinobacteria	Actinomycetales	Pseudonocardiaceae	Umezawaea	0	0	0	0	0	0	0	0	0	0	0	0	0	0	0	0	0	0	0	0	0	0	0	0	0	0	0	0	0	0	0	6	5	4	14	18	20	14	13	17	21	9	25	46
Bacteria	Actinobacteria	Actinobacteria	Actinomycetales	Streptomycetaceae	Streptomyces	2	10	11	12	10	0	0	0	0	0	0	6	6	5	3	7	2	0	0	0	0	37	0	0	10	0	0	2	0	4	0	0	1	0	0	0	0	0	0	0	0	0	0	0
Bacteria	Actinobacteria	Actinobacteria	Bifidobacteriales	Bifidobacteriaceae	Bifidobacterium	0	0	0	0	0	0	0	0	0	0	0	0	0	0	0	0	0	4	0	0	0	0	4	0	1	0	0	0	0	0	0	0	1	0	2	1	1	1	6	3	1	1	2	6
Bacteria	Actinobacteria	Actinobacteria	Euzebyales	Euzebyaceae	Euzebya	0	0	0	0	0	0	0	0	0	0	0	0	0	0	0	0	0	0	0	0	0	0	5	0	0	0	0	1	0	0	1	30	50	39	47	59	71	60	47	54	36	27	60	43
Bacteria	Actinobacteria	Actinobacteria	Solirubrobacterales	Conexibacteraceae	Conexibacter	6	19	45	7	1	0	0	21	18	0	0	8	30	29	9	59	12	5	0	13	0	0	0	3	7	0	0	0	1	0	0	0	0	0	0	0	0	0	0	0	0	0	0	0
Bacteria	Actinobacteria	Actinobacteria	Solirubrobacterales	Patulibacteraceae	Patulibacter	0	0	0	0	0	0	0	0	0	0	0	0	0	0	0	0	0	0	0	66	0	13	0	9	0	0	0	0	0	0	26	0	0	0	11	6	9	3	16	8	7	2	5	24
Bacteria	Armatimonadetes	Armatimonadia	Armatimonadales	Armatimonadaceae	Armatimonas/Armatimonadetes gp1	0	0	0	0	0	0	0	0	0	0	0	0	0	0	0	0	0	0	0	0	0	0	0	0	0	0	0	0	0	0	0	1	4	1	0	1	4	5	4	5	4	1	2	3
Bacteria	Armatimonadetes	Chthonomonadetes	Chthonomonadales	Chthonomonadaceae	Chthonomonas/Armatimonadetes gp3	8	23	24	6	13	0	0	0	0	0	0	7	10	2	4	21	5	3	0	0	0	0	0	0	0	0	0	0	0	0	0	27	12	6	19	34	33	23	15	33	27	14	24	28
Bacteria	Armatimonadetes	-	-	-	Armatimonadetes gp4	146	202	81	301	244	0	0	0	0	28	0	100	36	18	131	123	61	12	0	5	0	0	0	0	0	0	0	0	0	0	0	0	0	0	0	0	0	0	0	0	0	0	0	0
Bacteria	Bacteroidetes	Bacteroidetes incertae sedis	-	-	Marinifilum	0	0	0	0	0	7	0	0	0	0	0	0	0	0	0	0	0	0	0	0	0	0	0	0	0	0	0	0	0	0	0	9	7	1	7	6	11	7	10	12	10	2	8	4
Bacteria	Bacteroidetes	Bacteroidetes incertae sedis	-	-	Ohtaekwangia	8	0	9	6	5	0	0	0	0	0	0	0	9	11	1	28	2	0	0	0	0	0	0	6	0	0	0	0	0	0	0	0	0	0	0	0	0	0	0	0	0	0	0	0
Bacteria	Bacteroidetes	Bacteroidia	Bacteroidales	Marinilabiaceae	Alkaliflexus	0	0	0	0	0	0	139	0	0	0	0	0	5	2	0	1	6	7	37	79	0	1	19	4	11	4	10	0	0	11	22	6	8	2	3	5	3	3	5	0	2	0	1	2
Bacteria	Bacteroidetes	Bacteroidia	Bacteroidales	Porphyromonadaceae	Paludibacter	0	0	0	0	0	0	0	0	0	0	0	1	2	2	0	0	0	20	3	14	29	26	13	12	5	6	1	21	0	5	4	0	0	0	0	0	0	0	0	0	0	0	1	0
Bacteria	Bacteroidetes	Bacteroidia	Bacteroidales	Prolixibacteraceae	Prolixibacter	0	0	0	0	0	0	0	0	0	0	0	0	0	0	0	0	0	0	0	0	0	0	0	0	0	0	0	0	0	0	0	11	27	11	14	31	33	31	24	18	8	6	5	8
Bacteria	Bacteroidetes	Bacteroidia	Bacteroidales	Prolixibacteraceae	Sunxiuqinia	0	0	0	0	0	0	0	0	0	0	0	0	2	0	0	0	0	0	18	51	3	0	6	1	0	12	0	14	0	0	1	0	0	0	0	0	0	0	0	0	0	0	0	0
Bacteria	Bacteroidetes	Cytophagia	Cytophagales	Cytophagaceae	Arcicella	0	0	0	0	0	0	0	0	0	0	0	6	7	14	3	0	11	51	180	246	231	91	45	58	42	44	104	39	9	50	54	6	1	2	2	4	6	2	8	6	0	3	5	2
Bacteria	Bacteroidetes	Cytophagia	Cytophagales	Cytophagaceae	Hymenobacter	18	10	71	6	275	0	21	0	7	0	0	180	806	650	241	288	278	53	0	22	0	0	0	0	11	0	0	0	0	10	0	1	0	0	0	0	0	0	1	0	0	0	0	0
Bacteria	Bacteroidetes	Cytophagia	Cytophagales	Cytophagaceae	Rudanella	87	8	371	355	400	0	0	0	0	16	0	622	444	406	968	837	247	15	0	0	0	0	0	0	11	0	0	0	0	0	0	0	0	0	0	0	0	0	0	0	0	0	0	0
Bacteria	Bacteroidetes	Cytophagia	Cytophagales	Cytophagaceae	Spirosoma	4	16	99	15	9	0	7	0	0	0	0	38	72	50	107	62	46	11	0	0	0	0	0	0	0	0	0	0	0	0	0	0	0	0	0	0	0	0	0	0	0	0	0	0
Bacteria	Bacteroidetes	Cytophagia	Cytophagales	Flammeovirgaceae	Marinoscillum	0	0	0	0	0	0	0	0	0	0	0	0	0	0	0	0	0	0	0	0	0	0	0	0	0	0	0	0	0	0	0	5	9	2	5	9	10	12	6	12	4	4	20	15
Bacteria	Bacteroidetes	Cytophagia	Cytophagales	Flammeovirgaceae	Marivirga	0	0	0	0	0	0	0	0	0	0	0	0	0	0	0	0	0	0	0	0	0	0	0	0	0	0	0	0	0	0	0	3	4	0	2	2	4	3	4	1	3	3	3	5
Bacteria	Bacteroidetes	Cytophagia	Cytophagales	Flammeovirgaceae	Sediminitomix	0	0	0	0	0	0	0	0	0	0	0	0	0	0	0	0	0	0	0	0	0	0	0	0	0	0	0	0	0	0	0	7	9	1	7	7	8	7	9	7	7	2	13	6
Bacteria	Bacteroidetes	Flavobacteriia	Flavobacteriales	Cryomorphaceae	Brumimicrobium	0	0	0	0	0	0	0	0	0	0	0	0	0	0	0	0	0	0	0	0	0	0	0	0	0	0	0	0	0	0	0	4	6	2	9	15	10	21	21	15	49	21	41	23
Bacteria	Bacteroidetes	Flavobacteriia	Flavobacteriales	Cryomorphaceae	Crocinitomix	0	2	0	0	0	0	0	0	0	0	26	0	0	2	0	0	0	0	6	3	0	0	3	23	0	0	0	0	0	0	6	3	1	2	2	3	5	6	7	4	3	0	3	7
Bacteria	Bacteroidetes	Flavobacteriia	Flavobacteriales	Cryomorphaceae	Fluviicola	0	0	0	0	0	0	0	0	0	0	0	0	4	4	2	2	7	15	178	89	143	59	38	25	27	17	78	98	1	40	17	11	8	4	2	6	11	9	10	11	3	3	7	5
Bacteria	Bacteroidetes	Flavobacteriia	Flavobacteriales	Cryomorphaceae	Owenweeksia	0	0	0	0	0	0	1	19	0	0	0	0	0	0	0	0	0	2	0	0	0	17	8	0	0	0	0	0	0	0	5	39	59	16	54	72	83	78	114	71	53	42	94	49
Bacteria	Bacteroidetes	Flavobacteriia	Flavobacteriales	Cryomorphaceae	Wandonia	0	6	0	0	0	0	0	0	0	0	14	0	34	26	0	4	5	38	16	0	25	30	4	8	0	10	0	0	0	16	0	99	99	19	96	171	158	134	186	146	152	106	178	109
Bacteria	Bacteroidetes	Flavobacteriia	Flavobacteriales	Flavobacteriaceae	Algibacter	0	0	0	0	0	1	43	0	4	1	15	0	15	14	1	0	0	11	0	0	4	19	5	0	0	0	0	6	0	1	1	35	59	9	46	91	62	87	103	76	74	42	79	96
Bacteria	Bacteroidetes	Flavobacteriia	Flavobacteriales	Flavobacteriaceae	Bizionia	5	0	0	0	0	0	0	0	0	0	0	0	0	0	0	0	0	0	0	0	0	0	0	0	0	0	0	0	0	0	0	4	6	2	6	5	7	14	5	6	10	4	8	9
Bacteria	Bacteroidetes	Flavobacteriia	Flavobacteriales	Flavobacteriaceae	Capnocytophaga	0	0	0	0	0	0	67	0	0	0	0	0	0	0	0	0	0	0	0	0	0	0	0	0	0	0	0	0	0	0	0	0	0	0	0	0	0	0	0	0	0	0	0	0
Bacteria	Bacteroidetes	Flavobacteriia	Flavobacteriales	Flavobacteriaceae	Chryseobacterium	0	0	0	0	0	0	0	29	0	0	0	4	5	9	0	0	5	23	81	119	97	50	37	17	37	10	78	47	3	18	26	5	7	2	3	6	5	7	13	8	6	1	3	4
Bacteria	Bacteroidetes	Flavobacteriia	Flavobacteriales	Flavobacteriaceae	Cloacibacterium	0	0	0	0	0	0	0	0	0	12	6	0	0	0	1	0	2	12	0	21	21	0	7	0	12	1	0	0	0	1	14	0	0	0	0	1	0	0	1	0	0	0	0	0
Bacteria	Bacteroidetes	Flavobacteriia	Flavobacteriales	Flavobacteriaceae	Elizabethkingia	0	0	0	0	0	0	0	0	0	0	0	1	0	1	1	0	0	6	5	74	54	6	5	0	7	4	6	10	0	7	9	0	0	1	0	0	0	0	0	0	0	1	1	0
Bacteria	Bacteroidetes	Flavobacteriia	Flavobacteriales	Flavobacteriaceae	Empedobacter	0	1	0	0	0	2	0	0	6	0	13	0	0	0	0	0	0	0	0	0	0	25	0	0	0	12	0	0	0	0	2	0	0	0	0	0	0	0	0	0	0	0	0	0
Bacteria	Bacteroidetes	Flavobacteriia	Flavobacteriales	Flavobacteriaceae	Flavobacterium	0	0	0	0	0	0	0	0	0	0	0	36	86	98	24	17	66	398	1207	1384	1464	590	377	337	337	231	818	556	40	332	292	1	2	0	1	0	0	2	1	0	6	1	1	17
Bacteria	Bacteroidetes	Flavobacteriia	Flavobacteriales	Flavobacteriaceae	Gelidibacter	0	1	0	0	0	0	0	0	0	4	0	0	0	0	0	0	0	0	0	0	4	0	10	18	0	1	10	0	0	1	0	125	98	43	103	236	231	178	233	222	179	125	208	105
Bacteria	Bacteroidetes	Flavobacteriia	Flavobacteriales	Flavobacteriaceae	Gilvibacter	0	0	0	0	0	0	0	0	0	0	0	0	0	0	0	0	0	0	0	0	0	0	0	0	0	0	0	0	0	0	0	28	11	5	1	1	0	0	1	0	3	2	2	10
Bacteria	Bacteroidetes	Flavobacteriia	Flavobacteriales	Flavobacteriaceae	Kordia	0	1	0	0	0	0	0	0	1	0	1	2	106	101	8	5	34	481	0	0	69	121	31	4	10	4	17	10	1	17	160	16	13	7	16	29	26	23	33	31	20	21	43	26
Bacteria	Bacteroidetes	Flavobacteriia	Flavobacteriales	Flavobacteriaceae	Lacinutrix	21	6	0	0	0	18	22	75	25	116	84	9	30	51	6	1	46	192	50	45	126	819	80	95	5	179	68	3	0	38	63	31	61	20	142	69	57	49	41	71	134	63	90	52
Bacteria	Bacteroidetes	Flavobacteriia	Flavobacteriales	Flavobacteriaceae	Leeuwenhoekiella	0	0	0	0	0	0	0	0	0	0	0	0	0	0	0	0	0	0	0	0	0	0	0	0	0	0	0	0	0	0	0	4	0	0	5	3	3	5	8	1	1	0	1	3
Bacteria	Bacteroidetes	Flavobacteriia	Flavobacteriales	Flavobacteriaceae	Leptobacterium	0	0	0	0	0	0	0	0	0	0	0	0	0	0	0	0	0	0	0	0	0	0	0	0	0	0	0	0	0	0	0	7	2	0	5	6	8	8	11	8	8	3	5	1
Bacteria	Bacteroidetes	Flavobacteriia	Flavobacteriales	Flavobacteriaceae	Lutibacter	0	0	0	0	0	0	0	0	0	15	0	2	124	106	9	8	22	675	1	36	122	351	17	0	0	0	0	9	0	19	66	11	19	5	9	18	15	20	18	16	18	10	22	71
Bacteria	Bacteroidetes	Flavobacteriia	Flavobacteriales	Flavobacteriaceae	Meridianimaribacter	0	0	0	0	0	0	0	0	0	16	0	2	2	1	0	0	0	12	1	0	4	94	1	25	0	1	1	1	0	2	6	11	14	0	1	4	2	5	11	6	2	0	4	35
Bacteria	Bacteroidetes	Flavobacteriia	Flavobacteriales	Flavobacteriaceae	Mesoflavibacter	0	0	0	0	0	0	0	0	0	0	0	0	10	3	0	0	0	6	0	0	0	0	1	0	2	0	0	0	0	0	3	3	2	0	2	2	1	2	0	1	0	1	3	8
Bacteria	Bacteroidetes	Flavobacteriia	Flavobacteriales	Flavobacteriaceae	Mesonia	0	0	0	0	0	0	0	0	0	0	0	0	0	0	0	0	0	0	0	0	0	0	1	0	0	0	0	0	0	0	0	3	7	3	1	10	7	10	6	6	11	8	9	5
Bacteria	Bacteroidetes	Flavobacteriia	Flavobacteriales	Flavobacteriaceae	Polaribacter	0	0	0	0	0	0	0	0	0	35	0	0	2	1	0	0	3	5	0	0	0	4	0	0	0	0	0	0	0	0	0	5	11	6	12	26	19	22	23	20	42	18	23	23
Bacteria	Bacteroidetes	Flavobacteriia	Flavobacteriales	Flavobacteriaceae	Psychroserpens	7	1	0	0	0	5	0	0	0	12	6	1	5	7	0	0	0	36	0	0	16	82	5	0	0	3	6	5	0	11	4	67	69	15	44	95	93	80	116	96	107	60	135	92
Bacteria	Bacteroidetes	Flavobacteriia	Flavobacteriales	Flavobacteriaceae	Riemerella	0	0	0	0	0	0	11	0	0	0	0	0	0	0	0	0	0	1	0	0	0	0	0	0	0	1	0	0	0	0	0	8	11	3	6	23	16	20	10	19	12	7	12	8
Bacteria	Bacteroidetes	Flavobacteriia	Flavobacteriales	Flavobacteriaceae	Soonwooa	0	0	0	0	0	0	0	0	0	0	0	0	0	0	0	0	0	2	20	29	11	9	0	6	3	3	0	5	0	2	0	6	5	3	0	4	8	4	7	12	4	10	13	4
Bacteria	Bacteroidetes	Flavobacteriia	Flavobacteriales	Flavobacteriaceae	Tenacibaculum	0	5	0	0	1	20	27	72	0	20	18	33	1463	1563	50	102	411	3326	29	2	60	126	52	21	15	71	189	65	0	147	318	239	266	110	228	274	269	218	295	252	373	169	342	248
Bacteria	Bacteroidetes	Flavobacteriia	Flavobacteriales	Flavobacteriaceae	Ulvibacter	0	0	0	0	0	0	15	0	0	0	0	0	0	0	0	0	1	16	0	0	0	0	0	0	0	0	0	0	0	0	0	9	24	7	8	26	25	23	28	29	34	24	45	32
Bacteria	Bacteroidetes	Flavobacteriia	Flavobacteriales	Flavobacteriaceae	Winogradskyella	2	3	0	0	0	0	0	0	0	0	134	0	0	0	0	0	0	0	0	0	0	0	0	0	0	0	0	0	0	0	0	0	0	0	1	0	2	1	1	2	0	0	0	2
Bacteria	Bacteroidetes	Sphingobacteriia	Sphingobacteriales	Saprospiraceae	Haliscomenobacter	0	0	0	0	0	3	0	0	1	0	0	0	0	0	0	0	0	0	0	0	0	0	5	0	0	3	0	0	0	5	2	13	16	1	6	12	15	13	13	24	15	6	10	21
Bacteria	Bacteroidetes	Sphingobacteriia	Sphingobacteriales	Saprospiraceae	Lewinella	0	0	0	0	0	0	0	0	35	0	0	1	2	6	0	0	0	0	0	0	0	0	0	0	0	0	0	15	0	13	151	10	27	11	6	12	23	13	15	20	6	6	13	41
Bacteria	Bacteroidetes	Sphingobacteriia	Sphingobacteriales	Saprospiraceae	Saprospira	0	0	0	0	0	0	0	0	0	0	0	0	0	0	0	0	0	1	0	0	0	0	0	0	0	0	0	0	0	0	8	6	5	7	2	6	4	10	13	6	7	8	6	39
Bacteria	Bacteroidetes	Sphingobacteriia	Sphingobacteriales	Chitinophagaceae	Ferruginibacter	0	0	0	0	0	0	0	115	0	0	0	0	0	0	0	0	0	0	0	0	0	0	0	0	0	7	0	0	0	3	0	1	1	0	0	2	0	0	0	1	1	2	0	5
Bacteria	Bacteroidetes	Sphingobacteriia	Sphingobacteriales	Chitinophagaceae	Flavisolibacter	8	7	9	12	3	0	0	0	0	0	0	3	2	3	3	13	5	0	0	0	0	0	0	0	0	0	0	0	0	0	0	0	0	0	0	0	0	0	0	0	0	0	0	0
Bacteria	Bacteroidetes	Sphingobacteriia	Sphingobacteriales	Chitinophagaceae	Hydrotalea	0	0	0	0	0	0	0	2	0	0	0	0	0	0	0	0	0	0	0	0	0	0	0	0	0	0	0	0	0	0	0	2	0	1	3	3	5	4	7	1	5	0	6	3
Bacteria	Bacteroidetes	Sphingobacteriia	Sphingobacteriales	Chitinophagaceae	Lacibacter	0	0	0	0	0	0	0	0	0	0	0	0	0	1	0	0	0	0	0	0	44	6	1	5	5	2	0	9	0	0	6	0	0	0	0	0	0	0	0	0	0	0	0	0
Bacteria	Bacteroidetes	Sphingobacteriia	Sphingobacteriales	Chitinophagaceae	Sediminibacterium	0	0	0	0	0	0	0	0	0	0	0	0	3	0	0	0	0	4	23	71	22	21	6	1	5	0	25	9	1	5	1	0	0	0	0	0	0	0	0	0	0	0	0	0
Bacteria	Bacteroidetes	Sphingobacteriia	Sphingobacteriales	Sphingobacteriaceae	Mucilaginibacter	0	0	0	1	0	0	0	0	0	28	0	0	4	1	0	1	0	3	9	0	0	1	5	6	0	2	0	3	0	0	2	0	0	0	0	0	0	0	0	0	0	0	0	0
Bacteria	Bacteroidetes	Sphingobacteriia	Sphingobacteriales	Sphingobacteriaceae	Pedobacter	0	0	0	0	0	4	0	0	0	48	0	1	2	4	0	0	1	12	52	57	116	16	17	23	12	5	33	16	1	12	8	1	1	0	0	1	0	0	0	1	1	2	0	0
Bacteria	Bacteroidetes	Sphingobacteriia	Sphingobacteriales	Sphingobacteriaceae	Sphingobacterium	0	0	0	0	0	0	0	0	0	0	0	0	1	3	0	0	2	0	19	31	16	0	7	0	10	4	3	2	5	5	3	0	0	0	0	0	0	0	0	0	0	1	0	0
Bacteria	Chlamydiae	Chlamydiia	Chlamydiales	Simkaniaceae	Simkania	326	37	49	65	62	0	0	0	14	0	0	12	39	19	44	76	38	5	0	27	0	0	0	0	6	0	0	0	0	0	0	0	0	0	0	0	0	0	0	0	0	0	0	0
Bacteria	Chloroflexi	Dehalococcoidetes	-	-	Dehalogenimonas	0	0	0	0	0	0	0	0	0	0	0	0	0	0	0	0	0	0	0	0	0	0	0	0	0	0	0	0	0	0	0	10	10	3	5	7	12	7	9	7	5	6	16	0
Bacteria	Deinococcus-Thermus	Deinococci	Deinococcales	Deinococcaceae	Deinococcus	9	3	7	6	16	0	0	0	0	0	0	2	3	5	3	6	2	0	0	0	0	0	0	0	0	0	0	0	0	0	0	3	1	1	6	3	0	7	2	3	3	0	2	3
Bacteria	Elusimicrobia	Endomicrobia	-	-	Candidatus Endomicrobium	0	0	0	0	0	0	0	0	0	0	0	0	2	1	0	0	0	0	0	12	0	0	6	8	0	2	9	0	2	10	7	0	0	0	0	0	0	0	0	0	0	0	0	0
Bacteria	Fusobacteria	Fusobacteriia	Fusobacteriales	Fusobacteriaceae	Psychrilyobacter	0	4	0	0	0	0	0	0	0	0	0	0	0	0	0	0	0	0	0	0	0	0	0	0	0	0	0	0	0	0	3	11	12	4	8	30	42	30	30	24	10	5	12	9
Bacteria	Fusobacteria	Fusobacteriia	Fusobacteriales	Leptotrichiaceae	Leptotrichia	0	0	0	0	0	0	245	120	0	0	12	0	0	0	0	0	0	0	0	0	0	0	0	0	0	0	0	0	0	0	0	0	0	0	0	0	0	0	0	0	0	0	0	0
Bacteria	Gemmatimonadetes	Gemmatimonadetes	Gemmatimonadales	Gemmatimonadaceae	Gemmatimonas	4	26	8	8	1	0	0	0	0	0	0	4	33	15	3	32	12	30	0	0	19	0	5	0	0	0	0	10	1	17	0	0	0	0	0	0	0	0	0	0	0	1	0	2
Bacteria	Planctomycetes	Planctomycetia	Planctomycetales	Planctomycetaceae	Blastopirellula	0	1	0	0	0	0	0	0	5	0	0	0	0	0	0	0	0	1	0	0	23	0	0	0	0	0	0	22	0	2	0	3	10	1	5	3	5	1	10	4	2	0	3	4
Bacteria	Planctomycetes	Planctomycetia	Planctomycetales	Planctomycetaceae	Gimesia	0	0	0	0	0	0	0	1	0	0	1	0	0	0	0	0	0	0	0	0	0	1	0	0	0	0	25	1	0	0	3	2	1	2	3	4	0	3	3	1	1	1	1	1
Bacteria	Planctomycetes	Planctomycetia	Planctomycetales	Planctomycetaceae	Pirellula	2	0	0	0	0	0	0	0	0	0	1	2	4	7	3	1	0	2	1	26	43	0	9	0	0	6	1	4	1	3	5	0	0	0	0	0	0	0	0	0	1	0	0	3
Bacteria	Proteobacteria	Zetaproteobacteria	Mariprofundales	Mariprofundaceae	Mariprofundus	0	0	0	0	0	0	0	0	0	0	0	0	0	0	0	0	0	0	0	0	0	0	0	0	0	0	0	0	0	0	0	0	0	0	0	0	0	0	3	1	0	1	0	89
Bacteria	Proteobacteria	Alphaproteobacteria	-	SAR11	Candidatus Pelagibacter	16	4	0	0	1	8	56	71	18	80	89	5	6	6	6	0	8	24	49	182	18	24	43	56	15	24	44	9	3	41	41	1989	2307	748	2461	3836	3620	2228	2914	3320	2882	1571	2916	2129
Bacteria	Proteobacteria	Alphaproteobacteria	Caulobacterales	Caulobacteraceae	Brevundimonas	0	1	0	0	0	79	0	0	5	1	7	2	2	0	5	3	3	0	12	22	6	0	0	2	0	3	0	11	0	2	1	0	1	0	0	1	2	1	0	1	0	1	0	6
Bacteria	Proteobacteria	Alphaproteobacteria	Caulobacterales	Caulobacteraceae	Phenylobacterium	0	0	0	0	0	0	0	0	0	0	0	0	7	15	2	0	0	32	27	0	23	0	0	0	2	0	0	0	0	4	0	0	0	0	1	0	1	0	0	1	0	0	1	0
Bacteria	Proteobacteria	Alphaproteobacteria	Caulobacterales	Hyphomonadaceae	Hellea	0	0	0	0	0	0	0	0	81	0	0	0	3	2	0	0	1	49	0	0	0	12	0	0	0	0	0	7	0	12	5	4	6	1	1	3	1	2	6	3	6	1	7	15
Bacteria	Proteobacteria	Alphaproteobacteria	Caulobacterales	Hyphomonadaceae	Robiginitomaculum	0	0	0	0	0	0	8	0	0	0	0	0	2	0	0	0	3	0	0	0	0	7	0	2	0	0	0	0	0	0	0	3	2	0	0	3	2	0	0	0	0	1	1	6
Bacteria	Proteobacteria	Alphaproteobacteria	Kiloniellales	Kiloniellaceae	Kiloniella	2	0	0	0	0	2	0	0	29	0	0	0	0	6	0	0	0	0	0	134	0	24	12	43	17	4	40	0	0	18	0	373	426	161	485	714	642	589	790	574	525	267	562	385
Bacteria	Proteobacteria	Alphaproteobacteria	Kordiimonadales	Kordiimonadaceae	Kordiimonas	0	0	0	0	0	1	1	0	0	0	0	0	3	0	0	1	0	0	0	34	0	0	0	0	0	0	0	0	0	0	0	98	118	42	106	169	199	150	204	149	146	91	142	99
Bacteria	Proteobacteria	Alphaproteobacteria	Rhizobiales	Aurantimonadaceae	Aureimonas	0	0	0	0	0	0	0	0	0	0	0	0	3	0	0	0	0	0	0	63	0	0	0	0	2	0	0	0	0	10	0	0	0	0	0	0	0	0	0	0	0	0	0	2
Bacteria	Proteobacteria	Alphaproteobacteria	Rhizobiales	Beijerinckiaceae	Beijerinckia	1263	979	638	269	261	0	57	213	27	108	26	198	186	218	230	395	192	38	20	497	46	1	4	0	74	0	0	0	2	11	3	0	0	0	0	0	0	1	0	1	0	0	0	0
Bacteria	Proteobacteria	Alphaproteobacteria	Rhizobiales	Beijerinckiaceae	Methylocapsa	10	24	10	7	2	0	0	0	0	0	0	1	1	2	7	6	1	0	0	1	0	0	0	0	1	0	0	0	0	0	0	0	0	0	0	0	0	0	0	0	0	0	0	0
Bacteria	Proteobacteria	Alphaproteobacteria	Rhizobiales	Bradyrhizobiaceae	Bosea	8	3	0	1	0	28	0	0	0	4	27	1	0	1	1	2	0	0	0	41	0	0	4	10	0	1	6	13	1	1	1	0	0	0	0	1	1	0	0	0	0	0	0	0
Bacteria	Proteobacteria	Alphaproteobacteria	Rhizobiales	Bradyrhizobiaceae	Rhodopseudomonas	726	755	590	334	327	2	37	125	44	80	17	353	407	409	469	383	114	32	0	260	96	37	0	27	139	12	34	20	2	5	6	0	1	1	5	2	0	1	1	3	0	0	0	3
Bacteria	Proteobacteria	Alphaproteobacteria	Rhizobiales	Methylobacteriaceae	Methylobacterium	9744	10958	8618	6616	6583	249	3168	3034	998	1992	1293	7820	6551	5996	8771	6415	4228	1250	3127	3881	1321	1469	1154	2677	3225	1815	1259	1086	4497	2220	903	277	128	1880	54	59	58	66	102	31	31	1369	77	25
Bacteria	Proteobacteria	Alphaproteobacteria	Rhizobiales	Methylocystaceae	Methylocystis	234	198	140	90	72	0	0	3	5	0	0	27	37	34	48	44	17	5	0	113	0	0	0	0	6	0	0	0	0	1	0	0	0	0	0	0	0	0	0	0	0	0	0	0
Bacteria	Proteobacteria	Alphaproteobacteria	Rhizobiales	Methylocystaceae	Terasakiella	0	0	0	0	0	0	0	0	0	0	0	0	0	0	0	0	0	0	0	0	0	0	0	0	0	0	0	0	0	0	0	0	0	0	0	0	0	0	0	0	0	0	0	17
Bacteria	Proteobacteria	Alphaproteobacteria	Rhizobiales	Phyllobacteriaceae	Aquamicrobium	0	0	0	0	0	0	0	0	32	0	0	0	3	5	0	0	0	11	0	0	39	11	0	0	10	0	0	0	0	2	2	1	3	0	1	0	0	0	1	2	2	1	1	1
Bacteria	Proteobacteria	Alphaproteobacteria	Rhizobiales	Phyllobacteriaceae	Chelativorans	0	0	0	0	0	0	0	0	28	1	0	0	1	1	1	0	1	16	0	0	8	26	0	0	0	7	0	0	3	0	45	1	1	0	0	4	4	2	1	2	2	0	1	5
Bacteria	Proteobacteria	Alphaproteobacteria	Rhizobiales	Phyllobacteriaceae	Hoeflea	8	0	0	0	0	6	1	49	31	0	3	8	15	16	1	1	2	77	10	0	66	23	9	33	4	10	16	0	1	3	16	15	25	8	9	4	5	7	7	6	12	0	1	60
Bacteria	Proteobacteria	Alphaproteobacteria	Rhizobiales	Phyllobacteriaceae	Mesorhizobium	0	0	0	0	0	5	150	1	19	55	0	3	21	9	0	2	2	12	5	0	126	6	14	1	5	18	1	21	0	30	13	78	71	26	1	2	0	3	2	3	2	0	3	29
Bacteria	Proteobacteria	Alphaproteobacteria	Rhizobiales	Rhizobiales incertae sedis	Bauldia	4	2	0	1	0	0	0	0	22	14	47	0	0	0	0	0	0	0	0	0	0	0	0	0	0	0	6	0	0	0	0	0	0	0	0	0	0	0	0	0	0	0	0	0
Bacteria	Proteobacteria	Alphaproteobacteria	Rhizobiales	Rhodobiaceae	Anderseniella	0	0	0	0	0	2	0	0	0	0	0	4	1	12	0	0	0	12	0	0	0	0	12	0	0	8	0	0	0	0	0	3	0	0	1	0	0	0	3	2	0	0	0	4
Bacteria	Proteobacteria	Alphaproteobacteria	Rhizobiales	Rhodobiaceae	Parvibaculum	0	0	0	0	0	0	0	0	0	0	0	0	0	3	0	0	0	0	0	0	0	0	6	0	0	0	0	0	0	1	0	73	75	36	65	124	114	93	99	116	128	54	92	80
Bacteria	Proteobacteria	Alphaproteobacteria	Rhizobiales	Rhodobiaceae	Tepidamorphus	0	0	0	0	0	0	0	0	0	9	0	8	4	7	0	2	1	0	0	0	0	0	6	0	0	0	0	12	0	12	4	31	18	14	30	47	45	36	45	53	43	15	32	52
Bacteria	Proteobacteria	Alphaproteobacteria	Rhizobiales	Xanthobacteraceae	Pseudolabrys	0	0	0	0	0	0	40	0	14	37	0	0	4	8	0	1	0	7	0	0	0	0	0	0	0	0	0	0	0	0	0	0	0	0	0	0	0	0	1	0	0	0	0	0
Bacteria	Proteobacteria	Alphaproteobacteria	Rhizobiales	Xanthobacteraceae	Xanthobacter	0	2	0	0	0	0	0	0	0	10	0	0	10	0	3	0	0	5	0	77	0	0	0	1	0	3	0	14	2	19	4	0	0	0	0	0	0	0	0	0	1	0	1	0
Bacteria	Proteobacteria	Alphaproteobacteria	Rhodobacterales	Rhodobacteraceae	Amylibacter	14	11	0	0	0	2	15	116	18	184	20	36	155	226	25	8	57	2347	32	703	1933	3558	1096	347	42	161	5	216	0	367	2639	496	579	266	592	771	899	638	722	831	895	487	593	621
Bacteria	Proteobacteria	Alphaproteobacteria	Rhodobacterales	Rhodobacteraceae	Defluviimonas	0	0	0	0	0	0	0	0	0	0	0	1	25	26	4	5	3	81	19	52	46	0	27	0	3	5	0	15	0	30	0	6	5	1	2	4	6	2	2	5	3	2	1	19
Bacteria	Proteobacteria	Alphaproteobacteria	Rhodobacterales	Rhodobacteraceae	Litoreibacter	0	0	0	0	0	1	18	35	0	18	9	1	3	1	0	0	0	37	5	101	177	167	84	14	5	3	6	4	0	0	35	69	81	52	105	125	148	63	91	119	113	63	98	109
Bacteria	Proteobacteria	Alphaproteobacteria	Rhodobacterales	Rhodobacteraceae	Loktanella	9	3	0	0	0	14	2	97	3	396	82	32	96	136	8	26	23	1545	58	353	252	785	231	218	25	1165	203	893	5	78	685	25	31	16	32	14	15	86	29	66	59	17	27	92
Bacteria	Proteobacteria	Alphaproteobacteria	Rhodobacterales	Rhodobacteraceae	Nereida	0	1	0	0	0	4	0	17	30	59	11	0	7	5	4	0	4	124	13	177	51	319	41	54	1	6	0	35	0	1	253	31	28	16	10	6	7	5	9	17	9	2	10	88
Bacteria	Proteobacteria	Alphaproteobacteria	Rhodobacterales	Rhodobacteraceae	Nesiotobacter	0	0	0	0	1	0	0	32	8	10	0	0	3	5	0	0	2	18	0	0	0	13	0	0	0	0	0	0	0	0	0	1	4	0	2	3	2	0	1	1	0	1	0	8
Bacteria	Proteobacteria	Alphaproteobacteria	Rhodobacterales	Rhodobacteraceae	Paracoccus	1	13	4	0	0	31	69	63	16	19	107	3	5	10	0	0	2	10	56	8	20	0	10	0	4	3	3	13	3	4	1	0	2	0	0	0	0	1	2	0	4	0	1	3
Bacteria	Proteobacteria	Alphaproteobacteria	Rhodobacterales	Rhodobacteraceae	Pelagicola	0	1	0	0	0	19	8	15	0	18	0	1	0	3	2	0	0	5	0	0	0	0	0	0	0	4	6	0	0	0	10	30	48	11	6	4	1	9	4	6	5	2	4	33
Bacteria	Proteobacteria	Alphaproteobacteria	Rhodobacterales	Rhodobacteraceae	Phaeobacter	6	0	0	0	0	0	0	69	0	0	15	1	3	6	0	0	0	25	0	0	0	0	4	0	0	0	0	0	0	0	0	11	6	2	0	1	1	0	3	1	3	1	1	107
Bacteria	Proteobacteria	Alphaproteobacteria	Rhodobacterales	Rhodobacteraceae	Rhodobacter	0	0	0	0	0	1	0	0	0	0	0	9	4	14	0	2	11	46	50	3	23	0	4	0	3	28	0	38	1	15	1	1	0	0	0	0	1	2	0	0	0	0	0	5
Bacteria	Proteobacteria	Alphaproteobacteria	Rhodobacterales	Rhodobacteraceae	Roseibium	0	0	0	0	0	0	0	0	0	0	0	0	86	94	4	2	6	10	0	0	76	0	20	0	0	36	0	5	0	44	0	0	0	0	0	0	0	0	0	0	0	0	0	2
Bacteria	Proteobacteria	Alphaproteobacteria	Rhodobacterales	Rhodobacteraceae	Roseovarius	0	0	0	0	0	0	16	0	1	0	0	3	4	7	4	0	1	30	22	2	61	0	2	2	0	5	3	1	1	8	24	105	96	44	94	123	140	132	161	148	186	94	143	109
Bacteria	Proteobacteria	Alphaproteobacteria	Rhodobacterales	Rhodobacteraceae	Ruegeria	0	0	0	0	0	0	0	0	0	2	0	0	0	0	0	0	0	1	0	0	0	0	0	0	0	0	0	0	0	0	0	21	25	12	20	23	34	31	41	21	21	5	12	24
Bacteria	Proteobacteria	Alphaproteobacteria	Rhodobacterales	Rhodobacteraceae	Sulfitobacter	4	2	1	1	0	4	0	49	3580	51	661	8	80	80	10	8	30	998	34	82	423	316	157	24	6	511	243	216	2	25	265	85	119	40	62	97	92	125	137	126	308	265	237	307
Bacteria	Proteobacteria	Alphaproteobacteria	Rhodobacterales	Rhodobacteraceae	Tateyamaria	2	1	0	0	0	1	5	27	13	34	14	6	0	5	0	0	2	71	7	32	54	65	27	8	3	21	12	26	1	5	63	99	155	58	119	157	161	132	126	158	136	107	118	143
Bacteria	Proteobacteria	Alphaproteobacteria	Rhodobacterales	Rhodobacteraceae	Thalassobius	0	0	0	0	0	0	0	0	0	0	0	0	0	0	0	0	0	0	0	0	0	0	0	0	0	0	0	0	0	0	0	4	0	5	8	4	9	7	16	8	5	4	7	10
Bacteria	Proteobacteria	Alphaproteobacteria	Rhodospirillales	Acetobacteraceae	Rhodopila	33	25	22	6	18	0	0	0	0	0	0	11	3	4	5	7	2	0	0	0	0	0	0	0	1	0	0	0	0	0	0	0	0	0	0	0	0	0	0	0	0	0	0	0
Bacteria	Proteobacteria	Alphaproteobacteria	Rhodospirillales	Acetobacteraceae	Stella	0	3	0	0	1	1	0	0	16	74	33	0	0	0	0	0	0	0	0	0	0	0	1	0	0	0	0	0	0	0	0	6	4	1	0	0	0	0	0	0	1	0	0	0
Bacteria	Proteobacteria	Alphaproteobacteria	Rhodospirillales	Rhodospirillaceae	Azospirillum	0	0	0	0	0	0	0	0	0	0	0	0	0	0	0	0	0	0	0	0	0	0	0	0	0	0	0	0	0	6	0	7	4	1	1	3	3	3	6	4	3	3	3	2
Bacteria	Proteobacteria	Alphaproteobacteria	Rhodospirillales	Rhodospirillaceae	Dongia	24	0	8	0	3	0	0	0	0	43	0	0	4	2	1	5	1	0	0	0	0	0	0	0	0	0	0	0	0	0	0	0	0	0	0	0	0	0	0	0	0	0	0	0
Bacteria	Proteobacteria	Alphaproteobacteria	Rhodospirillales	Rhodospirillaceae	Fodinicurvata	0	0	0	0	0	0	0	0	0	0	0	0	0	0	0	0	0	0	0	0	0	0	0	0	0	0	0	0	0	0	0	6	11	9	11	20	26	12	14	12	24	3	11	14
Bacteria	Proteobacteria	Alphaproteobacteria	Rhodospirillales	Rhodospirillaceae	Magnetospira	0	0	0	0	0	0	0	0	0	0	0	2	0	0	0	0	0	0	0	0	0	0	0	0	0	0	0	0	0	0	0	15	23	15	14	21	22	17	37	27	31	14	17	8
Bacteria	Proteobacteria	Alphaproteobacteria	Rhodospirillales	Rhodospirillaceae	Marispirillum	0	0	0	0	0	0	0	0	0	0	0	0	0	0	0	0	2	0	0	0	0	0	0	0	0	0	0	3	0	0	1	53	47	17	52	77	64	63	72	97	75	41	70	50
Bacteria	Proteobacteria	Alphaproteobacteria	Rhodospirillales	Rhodospirillaceae	Nisaea	0	0	0	0	1	0	0	0	0	0	0	0	0	0	0	0	0	0	0	0	0	11	0	0	0	0	0	0	0	0	0	65	68	38	80	101	96	71	91	105	118	58	83	78
Bacteria	Proteobacteria	Alphaproteobacteria	Rhodospirillales	Rhodospirillaceae	Pelagibius	0	0	0	0	0	0	0	0	0	0	0	0	0	0	0	0	0	0	32	0	0	0	0	0	0	0	0	0	0	0	0	6	6	3	8	10	16	7	12	6	13	9	14	7
Bacteria	Proteobacteria	Alphaproteobacteria	Rhodospirillales	Rhodospirillaceae	Thalassobaculum	0	2	0	0	0	0	0	2	0	0	0	0	0	0	0	0	0	0	0	35	0	24	0	16	0	0	0	0	0	0	0	30	46	10	29	78	84	43	59	70	71	33	47	57
Bacteria	Proteobacteria	Alphaproteobacteria	Rhodospirillales	Rhodospirillaceae	Tistlia	0	0	0	0	0	0	0	0	0	0	0	0	0	0	0	0	0	0	0	0	0	0	0	0	0	0	0	0	0	0	0	6	14	10	12	20	15	11	9	18	17	13	17	11
Bacteria	Proteobacteria	Alphaproteobacteria	Sneathiellales	Sneathiellaceae	Sneathiella	0	0	0	0	0	0	0	0	0	0	0	0	4	0	0	0	0	0	0	0	0	0	0	0	0	0	0	20	0	0	0	5	3	2	5	10	12	8	12	13	10	3	10	9
Bacteria	Proteobacteria	Alphaproteobacteria	Sphingomonadales	Erythrobacteraceae	Altererythrobacter	3	0	0	0	0	6	0	0	0	0	0	3	10	5	7	0	4	6	29	3	7	27	36	7	0	4	0	11	0	1	0	0	4	0	0	1	2	1	1	0	1	0	0	4
Bacteria	Proteobacteria	Alphaproteobacteria	Sphingomonadales	Sphingomonadaceae	Novosphingobium	0	0	0	0	0	6	62	0	0	0	8	4	2	7	0	0	0	4	0	5	0	9	5	0	0	0	2	2	0	0	0	1	3	1	1	0	0	0	0	0	2	0	0	21
Bacteria	Proteobacteria	Alphaproteobacteria	Sphingomonadales	Sphingomonadaceae	Sphingobium	0	0	0	0	0	0	0	0	0	0	0	0	0	0	0	0	0	0	0	0	0	0	0	0	0	0	0	0	0	0	0	5	2	5	1	7	6	8	10	7	6	5	8	3
Bacteria	Proteobacteria	Alphaproteobacteria	Sphingomonadales	Sphingomonadaceae	Sphingomonas	474	714	1417	301	322	22	240	154	11	60	427	3286	2461	2034	2298	1640	9310	1620	586	628	628	733	761	1408	900	755	884	702	1770	1348	313	3	2	1	2	3	2	2	2	0	5	0	0	4
Bacteria	Proteobacteria	Alphaproteobacteria	Sphingomonadales	Sphingomonadaceae	Sphingopyxis	0	0	0	0	0	2	0	0	6	0	8	0	0	2	0	0	0	6	6	0	0	6	8	0	2	0	1	1	0	1	0	0	0	0	0	0	0	0	3	1	0	0	0	27
Bacteria	Proteobacteria	Alphaproteobacteria	Sphingomonadales	Sphingomonadaceae	Sphingorhabdus	0	0	0	0	0	0	0	0	0	0	0	5	4	5	0	3	3	25	27	62	21	17	6	9	3	14	11	16	0	0	16	0	1	0	0	0	0	0	0	0	0	0	0	0
Bacteria	Proteobacteria	Alphaproteobacteria	Sphingomonadales	Sphingomonadaceae	Stakelama	0	0	0	0	0	0	0	0	0	0	0	0	0	0	0	0	0	0	0	0	0	0	0	0	0	0	0	0	0	0	0	3	2	1	2	9	6	2	3	6	3	1	1	4
Bacteria	Proteobacteria	Betaproteobacteria	Burkholderiales	Alcaligenaceae	Derxia	9	22	61	62	60	0	0	0	0	0	0	52	30	10	28	52	54	0	0	63	0	0	0	0	0	0	0	0	0	0	0	0	0	0	0	0	0	0	0	0	0	0	0	0
Bacteria	Proteobacteria	Betaproteobacteria	Burkholderiales	Burkholderiaceae	Burkholderia	127	41	24	10	21	97	540	367	290	652	621	61	20	16	45	18	227	52	5337	5243	5487	7274	9413	12111	8752	9129	9333	9981	13780	12727	3467	767	892	1006	119	200	183	617	235	152	21	935	124	55
Bacteria	Proteobacteria	Betaproteobacteria	Burkholderiales	Burkholderiaceae	Polynucleobacter	0	0	0	0	0	0	0	0	0	0	0	2	0	4	3	0	3	22	16	62	55	22	6	14	8	1	19	24	0	15	9	0	0	0	0	0	0	0	0	0	0	0	0	0
Bacteria	Proteobacteria	Betaproteobacteria	Burkholderiales	Burkholderiaceae	Ralstonia	583	268	85	23	31	483	3309	2816	2195	2049	1988	269	42	43	78	74	913	154	884	401	375	852	538	1263	681	572	623	538	1629	1004	482	1873	1774	5400	411	366	384	964	416	267	75	3721	370	171
Bacteria	Proteobacteria	Betaproteobacteria	Burkholderiales	Burkholderiales incertae sedis	Aquabacterium	0	0	0	0	3	0	0	15	0	2	0	4	0	1	2	0	0	2	15	0	20	5	0	0	0	1	0	14	1	0	1	0	0	0	0	0	0	0	0	0	0	1	0	0
Bacteria	Proteobacteria	Betaproteobacteria	Burkholderiales	Burkholderiales incertae sedis	Methylibium	178	300	218	171	123	0	0	37	3	0	1	161	102	104	114	139	56	9	0	118	17	0	1	0	14	0	0	0	0	4	0	0	0	0	0	0	0	0	0	0	0	0	0	0
Bacteria	Proteobacteria	Betaproteobacteria	Burkholderiales	Comamonadaceae	Acidovorax	1	0	1	1	0	10	22	4	26	21	8	0	1	0	0	1	0	7	17	6	28	15	4	16	8	2	1	13	0	11	3	7	5	1	5	6	8	5	10	10	12	5	11	10
Bacteria	Proteobacteria	Betaproteobacteria	Burkholderiales	Comamonadaceae	Curvibacter	1	0	0	0	2	4	3	0	18	0	0	0	0	3	0	1	0	2	26	0	0	22	10	15	3	1	9	0	2	8	0	0	0	0	0	0	0	0	0	0	0	0	0	0
Bacteria	Proteobacteria	Betaproteobacteria	Burkholderiales	Comamonadaceae	Delftia	0	0	0	0	0	0	0	14	6	0	0	0	0	0	0	0	0	3	0	0	0	1	0	12	0	0	0	12	0	2	0	0	2	0	0	4	0	1	0	2	1	0	1	1
Bacteria	Proteobacteria	Betaproteobacteria	Burkholderiales	Comamonadaceae	Limnohabitans	0	0	0	0	0	0	0	0	0	0	0	2	10	2	1	1	2	4	37	33	62	14	14	20	4	11	29	23	0	28	13	0	0	0	0	0	0	0	0	0	0	0	0	0
Bacteria	Proteobacteria	Betaproteobacteria	Burkholderiales	Comamonadaceae	Polaromonas	23	28	134	34	20	0	0	0	0	0	0	17	26	5	13	20	5	8	0	15	0	2	0	0	0	0	3	0	1	20	0	0	1	0	0	0	0	0	0	0	0	1	0	2
Bacteria	Proteobacteria	Betaproteobacteria	Burkholderiales	Comamonadaceae	Variovorax	18	13	32	10	15	0	26	16	0	0	0	10	40	40	19	20	8	0	1	13	1	1	4	11	11	0	24	2	1	139	1	0	0	0	0	0	0	0	0	0	0	0	0	7
Bacteria	Proteobacteria	Betaproteobacteria	Burkholderiales	Oxalobacteraceae	Herbaspirillum	0	0	3	0	0	7	1	0	3	0	30	1	4	5	3	4	0	4	0	6	11	0	0	0	0	0	17	0	0	5	0	0	1	0	0	2	0	0	1	0	1	0	2	0
Bacteria	Proteobacteria	Betaproteobacteria	Burkholderiales	Oxalobacteraceae	Janthinobacterium	5	0	8	0	2	8	0	0	27	5	0	1	7	3	0	3	1	0	10	0	2	8	4	0	7	2	8	7	0	5	4	2	1	0	0	1	3	3	11	0	1	1	1	1
Bacteria	Proteobacteria	Betaproteobacteria	Burkholderiales	Oxalobacteraceae	Massilia	10	11	45	11	153	1	0	8	26	0	0	40	54	80	68	36	20	28	0	0	6	0	0	0	2	0	0	0	0	0	0	0	0	0	0	0	0	1	0	0	0	0	0	1
Bacteria	Proteobacteria	Betaproteobacteria	Burkholderiales	Oxalobacteraceae	Noviherbaspirillum	856	1085	1790	1275	2003	6	20	42	29	41	38	2873	1943	1916	2527	1401	977	251	18	173	16	0	2	43	173	0	3	30	1	14	3	0	1	0	0	0	0	0	0	0	0	0	0	0
Bacteria	Proteobacteria	Betaproteobacteria	Gallionellales	Gallionellaceae	Gallionella	0	0	0	0	0	0	0	0	0	0	0	0	0	0	0	0	0	0	0	0	0	0	0	0	0	0	0	0	0	0	0	0	0	0	0	0	0	0	0	0	0	0	0	35
Bacteria	Proteobacteria	Betaproteobacteria	Methylophilales	Methylophilaceae	Methylophilus	0	0	0	0	0	1	0	0	0	24	0	0	6	4	1	7	2	33	8	9	24	2	1	0	3	17	24	14	0	6	0	10	9	5	11	13	16	40	30	59	18	7	30	32
Bacteria	Proteobacteria	Betaproteobacteria	Methylophilales	Methylophilaceae	Methylotenera	0	0	0	0	0	0	0	0	3	3	0	0	0	0	0	0	1	3	0	0	0	0	0	0	0	3	0	0	0	0	1	64	94	13	70	111	94	74	101	119	83	67	104	91
Bacteria	Proteobacteria	Betaproteobacteria	Nitrosomonadales	Nitrosomonadaceae	Nitrosospira	0	0	0	0	0	0	0	0	16	0	0	0	0	0	0	0	1	1	0	0	0	0	0	0	1	0	27	3	0	0	0	43	35	26	33	57	64	47	45	66	32	17	31	35
Bacteria	Proteobacteria	Betaproteobacteria	Rhodocyclales	Rhodocyclaceae	Azoarcus	0	0	0	0	0	0	0	0	0	0	0	0	0	0	0	0	0	0	0	0	0	0	0	0	0	0	0	0	0	0	0	2	1	2	7	12	18	10	15	10	17	5	21	11
Bacteria	Proteobacteria	Betaproteobacteria	Rhodocyclales	Rhodocyclaceae	Azospira	0	0	0	0	0	25	0	0	4	71	4	0	0	0	0	0	0	1	1	0	5	0	1	0	10	1	0	2	0	0	16	6	5	5	7	9	12	10	8	8	16	3	12	13
Bacteria	Proteobacteria	Betaproteobacteria	Rhodocyclales	Rhodocyclaceae	Azovibrio	0	0	0	0	0	0	0	0	0	0	0	0	3	5	0	1	0	0	30	13	10	0	0	0	7	3	0	2	3	0	0	0	0	0	0	0	0	0	0	0	0	0	0	0
Bacteria	Proteobacteria	Betaproteobacteria	Rhodocyclales	Rhodocyclaceae	Sulfuritalea	0	0	0	0	0	7	28	0	18	0	0	0	0	0	0	0	0	0	17	24	6	0	0	0	0	0	0	3	0	0	0	0	0	0	0	0	0	0	0	0	0	0	0	0
Bacteria	Proteobacteria	Deltaproteobacteria	Bdellovibrionales	Bacteriovoracaceae	Bacteriovorax	0	0	0	0	0	0	0	0	0	0	0	0	11	16	0	0	1	69	0	0	0	0	0	0	2	1	6	8	0	3	54	2	8	0	6	5	10	7	10	7	11	3	9	3
Bacteria	Proteobacteria	Deltaproteobacteria	Bdellovibrionales	Bdellovibrionaceae	Bdellovibrio	19	33	19	8	93	1	0	0	0	0	0	7	14	4	11	11	3	0	0	28	16	7	2	0	11	0	0	0	0	3	0	0	0	0	0	0	0	0	0	0	0	0	0	1
Bacteria	Proteobacteria	Deltaproteobacteria	Desulfobacterales	Desulfobacteraceae	Desulfatibacillum	0	0	0	0	0	0	0	0	0	0	0	0	0	0	0	0	0	0	0	0	0	0	0	0	0	0	0	0	0	0	0	0	2	0	3	4	8	2	5	5	6	1	1	2
Bacteria	Proteobacteria	Deltaproteobacteria	Desulfobacterales	Desulfobacteraceae	Desulfobacterium	0	0	0	0	0	0	0	0	0	0	0	0	0	0	0	0	0	0	0	0	0	0	0	0	0	0	11	0	0	2	0	70	81	31	109	171	188	158	242	184	105	64	125	108
Bacteria	Proteobacteria	Deltaproteobacteria	Desulfobacterales	Desulfobacteraceae	Desulfonema	0	0	0	0	0	0	0	0	0	0	0	0	0	0	0	0	0	0	0	0	0	0	0	7	0	1	0	0	0	0	0	2	3	1	3	3	1	2	3	1	1	2	1	1
Bacteria	Proteobacteria	Deltaproteobacteria	Desulfobacterales	Desulfobacteraceae	Desulfosarcina	0	0	0	0	0	0	0	0	0	0	0	0	0	0	0	0	0	0	0	0	0	0	0	0	0	0	0	0	0	0	0	0	3	3	7	3	3	1	3	8	6	3	7	1
Bacteria	Proteobacteria	Deltaproteobacteria	Desulfovibrionales	Desulfohalobiaceae	Desulfonatronovibrio	0	0	0	0	0	0	0	0	0	0	0	0	0	0	0	0	0	0	0	0	0	0	0	0	0	0	0	4	0	0	0	2	3	2	5	8	6	4	7	7	3	4	2	9
Bacteria	Proteobacteria	Deltaproteobacteria	Desulfovibrionales	Desulfovibrionaceae	Desulfovibrio	15	0	1	0	0	0	0	58	0	0	0	0	8	6	0	1	0	5	0	0	0	0	0	0	0	0	12	0	0	0	1	5	14	4	5	2	4	4	3	4	9	3	9	72
Bacteria	Proteobacteria	Deltaproteobacteria	Desulfuromonadales	Desulfuromonadaceae	Desulfuromusa	0	0	0	0	0	0	0	0	0	0	0	0	0	1	0	0	0	0	0	0	0	0	0	0	0	0	0	0	0	0	0	1	0	0	0	1	0	0	0	2	0	0	0	87
Bacteria	Proteobacteria	Deltaproteobacteria	Myxococcales	Labilitrichaceae	Labilithrix	0	9	21	8	13	0	0	0	18	0	0	2	6	13	12	13	4	0	0	0	0	0	0	0	0	0	0	0	0	0	0	0	0	0	0	0	0	0	0	0	0	0	0	0
Bacteria	Proteobacteria	Epsilonproteobacteria	Campylobacterales	Campylobacteraceae	Arcobacter	0	0	0	0	0	303	63	0	0	0	0	0	0	5	0	0	0	14	0	24	27	0	3	0	0	0	1	0	0	0	0	35	90	24	35	61	65	35	52	61	43	22	69	481
Bacteria	Proteobacteria	Epsilonproteobacteria	Campylobacterales	Helicobacteraceae	Sulfurimonas	0	0	0	0	0	0	0	0	0	0	0	0	0	0	0	0	0	20	0	0	0	0	0	0	0	0	0	0	0	0	3	20	26	15	15	47	52	38	71	54	33	17	19	2197
Bacteria	Proteobacteria	Epsilonproteobacteria	Campylobacterales	Helicobacteraceae	Sulfurovum	0	0	0	0	0	0	0	39	0	0	0	0	0	1	0	0	0	16	5	0	8	2	4	6	0	6	0	11	0	0	2	3	18	3	5	8	13	10	11	16	5	6	3	33
Bacteria	Proteobacteria	Gammaproteobacteria	-	-	Halioglobus	0	0	0	0	0	0	0	0	0	0	0	0	0	0	0	0	1	0	2	0	0	0	4	0	0	0	0	0	0	0	0	49	56	28	41	103	87	69	115	91	97	46	96	51
Bacteria	Proteobacteria	Gammaproteobacteria	-	-	Zhongshania	0	0	0	0	0	0	0	0	0	0	0	7	35	27	2	10	5	295	8	0	2	58	12	16	0	103	57	66	0	95	7	1	0	0	160	36	28	921	128	689	114	39	56	187
Bacteria	Proteobacteria	Gammaproteobacteria	Enterobacteriales	Enterobacteriaceae	Enterobacter	2	0	0	0	0	0	18	0	0	0	0	2	0	1	0	0	0	41	0	36	5	18	6	0	0	4	0	0	0	0	6	1	0	0	0	0	0	0	0	0	0	0	0	0
Bacteria	Proteobacteria	Gammaproteobacteria	Enterobacteriales	Enterobacteriaceae	Escherichia/Shigella	5	0	1	0	1	31	307	226	83	102	74	38	22	8	8	3	25	58	127	110	195	137	1123	580	683	544	316	350	15	416	1142	2	0	1	2	1	1	0	2	2	0	2	1	2
Bacteria	Proteobacteria	Gammaproteobacteria	Vibrionales	Vibrionaceae	Photobacterium	0	8	0	0	0	0	17	0	0	0	0	0	0	0	0	0	0	0	0	0	0	0	0	0	0	0	0	0	0	0	1	4	2	1	1	1	7	1	4	2	1	2	0	3
Bacteria	Proteobacteria	Gammaproteobacteria	Vibrionales	Vibrionaceae	Vibrio	3	0	0	0	0	8	0	19	8	65	0	0	0	0	0	0	0	0	0	0	0	0	0	0	0	0	0	0	0	0	0	8	24	7	8	15	13	12	5	30	9	4	10	8
Bacteria	Proteobacteria	Gammaproteobacteria	Aeromonadales	Aeromonadaceae	Aeromonas	0	0	0	0	0	0	16	41	14	0	0	0	0	0	0	0	0	0	0	0	0	5	0	0	3	0	10	0	0	0	1	0	1	0	2	0	0	0	0	0	1	0	0	0
Bacteria	Proteobacteria	Gammaproteobacteria	Alteromonadales	Alteromonadaceae	Glaciecola	0	0	0	0	0	0	0	0	0	0	0	0	3	0	0	0	0	0	0	0	32	5	0	0	0	1	0	0	0	0	1	16	13	3	10	9	15	18	25	15	33	10	33	8
Bacteria	Proteobacteria	Gammaproteobacteria	Alteromonadales	Alteromonadaceae	Haliea	12	0	0	0	0	2	0	25	19	25	0	0	2	2	0	1	2	3	0	0	0	9	0	0	0	1	15	0	0	2	0	43	51	18	43	57	60	63	86	90	54	43	69	83
Bacteria	Proteobacteria	Gammaproteobacteria	Alteromonadales	Alteromonadaceae	Microbulbifer	5	0	0	0	0	1	15	0	0	64	1	0	1	3	0	1	0	23	8	0	0	20	2	0	0	2	2	0	0	7	0	190	219	93	236	355	357	304	421	402	412	187	375	244
Bacteria	Proteobacteria	Gammaproteobacteria	Alteromonadales	Celerinatantimonadaceae	Celerinatantimonas	0	0	0	0	0	0	0	0	0	0	0	0	0	0	0	0	0	0	0	0	0	0	0	0	0	0	0	0	0	0	0	22	23	7	16	34	31	22	30	31	24	11	21	15
Bacteria	Proteobacteria	Gammaproteobacteria	Alteromonadales	Colwelliaceae	Colwellia	0	4	0	0	0	7	7	59	11	0	0	17	7	6	1	13	14	87	71	0	114	36	6	6	9	3	329	37	0	39	26	225	219	100	343	302	340	345	309	393	672	365	644	343
Bacteria	Proteobacteria	Gammaproteobacteria	Alteromonadales	Colwelliaceae	Thalassomonas	0	0	0	0	0	0	0	0	0	0	0	0	0	1	0	0	0	0	0	0	0	0	0	0	0	0	0	0	0	0	0	0	2	1	4	9	10	3	8	11	1	3	3	3
Bacteria	Proteobacteria	Gammaproteobacteria	Alteromonadales	Ferrimonadaceae	Ferrimonas	0	0	0	0	0	0	0	0	0	0	0	0	1	0	0	0	0	6	0	0	0	0	0	0	0	0	0	0	0	0	0	21	29	6	20	34	36	11	18	29	33	13	24	14
Bacteria	Proteobacteria	Gammaproteobacteria	Alteromonadales	Moritellaceae	Moritella	0	0	0	0	0	0	0	0	0	0	0	0	0	0	0	0	0	0	0	0	0	0	0	0	0	0	0	0	0	0	0	11	18	7	4	6	11	4	8	9	5	1	2	4
Bacteria	Proteobacteria	Gammaproteobacteria	Alteromonadales	Pseudoalteromonadaceae	Pseudoalteromonas	15	6	0	0	0	30	149	0	0	31	0	10	5	3	1	13	4	26	1	0	5	0	11	0	0	3	36	0	0	2	2	64	61	38	32	19	30	25	9	22	53	22	43	10
Bacteria	Proteobacteria	Gammaproteobacteria	Alteromonadales	Psychromonadaceae	Psychromonas	4	0	0	0	0	0	0	0	0	0	0	0	0	0	0	0	0	0	0	53	0	0	0	0	0	0	0	0	0	5	0	14	10	1	13	8	5	5	7	15	6	4	7	11
Bacteria	Proteobacteria	Gammaproteobacteria	Alteromonadales	Shewanellaceae	Shewanella	0	0	0	0	0	498	148	0	0	77	0	0	4	0	0	0	1	0	0	0	3	0	0	0	0	0	0	0	0	0	0	15	20	0	12	14	20	16	25	14	24	7	23	8
Bacteria	Proteobacteria	Gammaproteobacteria	Alteromonadales	-	Maricurvus	0	0	0	0	0	0	0	0	0	0	0	0	0	0	0	0	0	0	0	0	0	0	0	0	0	0	0	0	0	0	0	1	1	2	5	2	3	2	6	5	2	3	3	1
Bacteria	Proteobacteria	Gammaproteobacteria	Chromatiales	Chromatiaceae	Rheinheimera	0	0	0	0	0	0	0	0	0	0	0	0	4	0	0	0	0	16	8	0	0	0	3	0	0	0	0	2	0	14	0	35	36	14	48	63	72	78	105	101	128	65	122	96
Bacteria	Proteobacteria	Gammaproteobacteria	Chromatiales	Granulosicoccaceae	Granulosicoccus	4	1	0	0	0	0	0	4	8	0	0	0	0	0	0	0	0	0	16	0	0	72	4	32	0	0	0	0	0	3	0	124	97	74	177	213	183	141	183	234	233	118	205	155
Bacteria	Proteobacteria	Gammaproteobacteria	Gammaproteobacteria incertae sedis	-	Arenicella	0	0	0	0	0	0	0	0	0	0	0	0	12	5	0	0	0	10	0	0	20	0	19	4	0	4	0	0	0	1	12	5	12	4	3	9	6	12	20	7	12	6	12	33
Bacteria	Proteobacteria	Gammaproteobacteria	Gammaproteobacteria incertae sedis	-	Cocleimonas	0	0	0	0	0	0	0	0	0	0	0	0	3	0	0	0	0	10	2	0	3	39	3	10	0	0	0	0	0	0	0	1	2	0	1	0	1	1	0	1	0	0	0	0
Bacteria	Proteobacteria	Gammaproteobacteria	Gammaproteobacteria incertae sedis	-	Congregibacter	0	0	0	0	0	0	0	0	0	0	0	0	0	0	0	0	0	0	0	0	0	0	0	0	0	0	0	0	0	0	0	4	5	4	5	4	11	7	6	6	11	9	14	6
Bacteria	Proteobacteria	Gammaproteobacteria	Gammaproteobacteria incertae sedis	-	Marinicella	0	0	0	0	0	0	0	0	0	0	0	1	1	12	1	0	2	16	0	0	0	19	0	0	0	0	0	0	0	6	28	0	0	0	1	0	0	0	1	0	1	0	0	4
Bacteria	Proteobacteria	Gammaproteobacteria	Gammaproteobacteria incertae sedis	-	Simiduia	0	0	0	0	0	0	0	0	0	0	0	0	0	0	0	0	0	0	0	0	0	0	0	0	0	0	0	0	0	0	0	0	0	1	1	6	4	2	4	1	3	4	2	5
Bacteria	Proteobacteria	Gammaproteobacteria	Gammaproteobacteria incertae sedis	-	Spongiibacter	0	0	0	0	0	0	0	0	0	0	0	0	0	0	0	0	0	0	0	0	0	0	0	0	0	0	0	0	0	0	0	3	3	3	6	3	8	5	5	7	3	2	6	2
Bacteria	Proteobacteria	Gammaproteobacteria	Gammaproteobacteria incertae sedis	-	Thiohalomonas	0	0	0	0	0	3	0	28	19	0	0	0	2	2	1	1	1	6	0	0	8	4	0	7	0	2	0	0	0	0	1	22	21	5	20	29	25	28	33	25	21	11	22	41
Bacteria	Proteobacteria	Gammaproteobacteria	Gammaproteobacteria incertae sedis	-	Thioprofundum	0	0	0	0	0	3	0	0	1	0	7	0	6	8	0	0	0	4	0	0	0	32	2	0	0	3	8	0	1	4	1	99	95	34	77	120	162	129	162	166	170	96	187	176
Bacteria	Proteobacteria	Gammaproteobacteria	Methylococcales	Methylococcaceae	Methylobacter	0	0	0	0	0	0	0	0	0	0	8	0	0	0	0	0	0	8	0	52	26	11	1	0	8	0	0	0	0	0	0	65	83	28	97	151	156	135	174	167	83	46	79	60
Bacteria	Proteobacteria	Gammaproteobacteria	Methylococcales	Methylococcaceae	Methylomonas	0	0	1	0	0	0	0	0	0	19	4	2	0	1	0	1	0	0	35	0	15	0	0	0	9	0	20	46	0	9	16	445	487	182	644	960	883	660	795	980	910	501	899	635
Bacteria	Proteobacteria	Gammaproteobacteria	Methylococcales	Methylococcaceae	Methylosphaera	0	0	0	0	0	0	0	0	0	0	0	0	0	0	0	0	0	0	0	0	0	0	0	0	6	1	0	0	0	0	6	3	0	0	2	9	7	7	12	9	6	3	2	9
Bacteria	Proteobacteria	Gammaproteobacteria	Methylococcales	Methylococcaceae	Methylovulum	0	0	0	0	0	0	0	0	0	0	0	0	0	0	0	0	0	0	0	0	0	6	0	0	0	0	0	0	0	0	0	3	6	4	3	7	8	12	9	10	6	3	8	2
Bacteria	Proteobacteria	Gammaproteobacteria	Oceanospirillales	Saccharospirillaceae	Saccharospirillum	0	0	0	0	0	0	0	0	0	0	0	0	0	0	0	0	0	0	0	0	0	0	0	0	0	0	0	0	0	0	0	2	1	1	3	3	9	1	4	6	1	1	6	2
Bacteria	Proteobacteria	Gammaproteobacteria	Oceanospirillales	Alcanivoracaceae	Alcanivorax	0	0	0	0	0	0	0	0	0	0	0	0	0	0	0	0	0	0	0	0	0	0	0	0	0	0	0	0	0	0	0	1	2	0	3	6	3	3	7	7	2	1	2	14
Bacteria	Proteobacteria	Gammaproteobacteria	Oceanospirillales	Alcanivoracaceae	Kangiella	0	0	0	0	0	0	0	0	0	0	0	0	7	7	2	1	6	5	0	0	0	8	0	14	0	0	0	0	0	0	25	15	15	2	7	9	20	9	19	13	9	8	14	57
Bacteria	Proteobacteria	Gammaproteobacteria	Oceanospirillales	Hahellaceae	Endozoicomonas	0	0	0	0	0	0	0	0	0	0	0	0	0	0	0	0	0	0	0	0	0	0	5	0	0	0	0	0	0	0	7	3	9	6	5	13	6	2	13	195	5	6	10	2
Bacteria	Proteobacteria	Gammaproteobacteria	Oceanospirillales	Halomonadaceae	Halomonas	0	0	1	0	0	0	0	0	0	51	0	0	2	0	0	0	0	0	0	0	0	0	0	0	0	0	0	0	0	0	0	7	4	0	1	1	3	3	2	1	4	3	2	6
Bacteria	Proteobacteria	Gammaproteobacteria	Oceanospirillales	Oceanospirillaceae	Amphritea	0	0	0	0	0	5	0	0	0	0	0	0	0	0	0	0	0	0	0	0	0	0	0	0	0	0	0	0	0	0	0	2	1	0	4	6	6	4	3	1	5	1	2	2
Bacteria	Proteobacteria	Gammaproteobacteria	Oceanospirillales	Oceanospirillaceae	Litoribrevibacter	0	1	0	0	0	0	0	0	0	0	0	0	0	0	0	0	0	0	0	0	0	0	0	0	0	0	0	0	0	0	0	5	4	0	3	4	4	2	2	1	2	1	5	0
Bacteria	Proteobacteria	Gammaproteobacteria	Oceanospirillales	Oceanospirillaceae	Marinomonas	0	0	0	0	0	1	70	0	0	0	0	0	0	0	0	0	0	0	0	0	0	0	0	0	0	0	0	0	0	0	0	17	45	17	0	5	1	2	4	4	1	0	2	0
Bacteria	Proteobacteria	Gammaproteobacteria	Oceanospirillales	Oceanospirillaceae	Neptunomonas	0	0	0	0	0	0	0	29	0	0	1	0	0	0	0	0	0	0	0	0	0	0	3	0	0	0	0	0	0	0	0	68	107	33	85	145	134	108	119	167	238	151	213	145
Bacteria	Proteobacteria	Gammaproteobacteria	Oceanospirillales	Oceanospirillaceae	Oceanospirillum	0	0	0	1	0	7	0	233	0	4	0	0	0	0	0	0	0	0	0	0	0	56	0	21	0	17	0	0	0	0	0	39	34	10	14	24	22	15	19	14	12	6	12	19
Bacteria	Proteobacteria	Gammaproteobacteria	Oceanospirillales	Oceanospirillaceae	Oleibacter	0	0	0	0	0	0	0	0	0	0	0	0	0	0	0	0	0	0	0	0	0	0	0	0	0	0	0	0	0	0	0	1	0	0	2	6	5	1	1	1	11	4	11	0
Bacteria	Proteobacteria	Gammaproteobacteria	Oceanospirillales	Oceanospirillaceae	Oleispira	3	12	0	0	0	7	56	162	0	0	0	2	12	7	0	8	0	1	3	22	7	6	6	11	4	11	83	16	0	9	7	645	386	276	108	58	65	25	37	32	371	103	220	17
Bacteria	Proteobacteria	Gammaproteobacteria	Oceanospirillales	Oceanospirillaceae	Reinekea	0	0	0	0	0	0	0	0	0	0	0	3	1	0	0	0	0	0	0	0	0	0	0	0	8	3	2	28	0	0	3	162	172	51	178	310	339	261	372	323	341	187	375	247
Bacteria	Proteobacteria	Gammaproteobacteria	Oceanospirillales	Oceanospirillaceae	Sinobacterium	0	0	0	0	0	0	0	0	0	0	0	2	0	0	0	0	0	0	0	0	0	0	0	0	0	0	0	0	0	0	0	43	35	24	36	48	73	56	81	68	51	27	46	38
Bacteria	Proteobacteria	Gammaproteobacteria	Oceanospirillales	Oceanospirillales incertae sedis	Spongiispira	0	0	0	0	0	0	0	0	0	0	0	0	0	0	0	0	0	0	1	0	0	48	0	0	0	0	0	0	0	0	0	23	23	7	66	89	81	102	112	98	257	130	276	132
Bacteria	Proteobacteria	Gammaproteobacteria	Pseudomonadales	Moraxellaceae	Acinetobacter	10	4	2	0	0	38	324	89	45	336	26	2	5	11	9	4	5	12	31	29	61	27	22	3	14	4	47	38	2	40	17	1	0	1	6	0	0	1	0	0	0	1	1	1
Bacteria	Proteobacteria	Gammaproteobacteria	Pseudomonadales	Moraxellaceae	Enhydrobacter	0	0	0	0	0	0	0	6	75	0	0	1	0	0	1	0	2	7	0	14	23	0	5	5	1	2	11	7	1	1	0	0	0	0	0	0	0	1	0	0	0	0	0	0
Bacteria	Proteobacteria	Gammaproteobacteria	Pseudomonadales	Moraxellaceae	Paraperlucidibaca	0	0	0	0	1	0	0	0	0	1	0	2	124	89	43	170	66	1421	14	0	0	0	25	0	0	37	144	3	0	13	12	1	1	0	49	7	20	441	85	272	47	8	15	130
Bacteria	Proteobacteria	Gammaproteobacteria	Pseudomonadales	Moraxellaceae	Psychrobacter	28	5	0	0	1	64	86	640	143	138	246	67	344	297	30	93	129	3092	2602	905	2067	640	1712	236	601	2331	918	2115	23	191	586	20	23	9	7	3	1	0	2	0	33	12	33	5
Bacteria	Proteobacteria	Gammaproteobacteria	Pseudomonadales	Pseudomonadaceae	Pseudomonas	719	208	65	18	30	642	4051	2529	1422	2298	2847	171	33	31	32	27	330	107	120	151	53	132	148	160	137	100	2985	163	145	205	66	3701	4102	6333	920	1233	1216	2528	1600	1243	707	5154	1179	708
Bacteria	Proteobacteria	Gammaproteobacteria	Pseudomonadales	Pseudomonadaceae	Rhizobacter	18	2	5	5	4	0	0	0	0	0	0	0	3	4	3	10	2	4	8	14	15	0	1	0	0	1	13	4	0	0	0	0	0	0	0	0	0	0	0	0	0	0	0	0
Bacteria	Proteobacteria	Gammaproteobacteria	Pseudomonadales	Pseudomonadales incertae sedis	Dasania	0	0	0	0	0	0	0	0	0	0	0	0	0	0	0	0	0	0	0	0	0	0	0	0	0	0	0	0	0	0	0	5	10	1	4	17	6	6	12	13	8	5	7	6
Bacteria	Proteobacteria	Gammaproteobacteria	Thiotrichales	Piscirickettsiaceae	Cycloclasticus	0	0	0	0	0	0	0	0	0	0	0	0	0	0	0	0	0	0	0	0	0	0	3	13	0	0	0	0	0	0	0	13	20	6	16	23	14	16	23	19	35	17	37	21
Bacteria	Proteobacteria	Gammaproteobacteria	Thiotrichales	Piscirickettsiaceae	Methylophaga	0	0	0	0	0	0	13	8	0	59	7	0	0	0	0	0	0	9	0	0	42	0	2	0	0	0	0	0	0	4	0	36	44	10	32	47	52	21	21	32	44	30	30	40
Bacteria	Proteobacteria	Gammaproteobacteria	Thiotrichales	Piscirickettsiaceae	Thiomicrospira	0	0	0	0	0	0	0	0	0	0	0	0	0	0	0	0	0	0	0	0	0	0	0	0	0	0	0	0	0	0	0	4	5	3	1	4	8	5	4	9	23	11	9	125
Bacteria	Proteobacteria	Gammaproteobacteria	Xanthomonadales	Sinobacteraceae	Nevskia	0	20	7	0	0	0	0	27	0	0	0	5	3	8	3	113	6	0	0	4	0	8	0	0	0	0	0	0	0	0	0	0	0	0	0	0	0	0	0	0	0	0	0	0
Bacteria	Proteobacteria	Gammaproteobacteria	Xanthomonadales	Xanthomonadaceae	Dokdonella	0	0	0	0	0	0	0	0	0	0	0	0	0	0	0	0	0	0	8	44	26	1	0	0	0	0	0	4	0	0	0	0	0	0	0	0	0	0	0	0	0	0	0	0
Bacteria	Proteobacteria	Gammaproteobacteria	Xanthomonadales	Xanthomonadaceae	Lysobacter	936	209	334	348	147	18878	2040	3457	8475	8643	5872	82	152	72	70	127	114	76	4855	576	127	635	1515	257	2929	2768	378	1721	3	1018	8405	5875	4613	3373	10387	5948	6161	5711	6184	5392	7006	3197	6842	6745
Bacteria	Proteobacteria	Gammaproteobacteria	Xanthomonadales	Xanthomonadaceae	Stenotrophomonas	0	5	0	0	0	4	0	0	0	0	6	33	1	7	0	0	0	6	0	0	0	0	12	0	0	0	6	0	0	0	2	0	0	0	0	0	1	0	0	1	1	0	0	0
Bacteria	Proteobacteria	Oligoflexia	Oligoflexales	Oligoflexaceae	Oligoflexus	0	0	0	0	0	0	0	0	0	0	0	0	0	0	0	0	0	0	0	0	0	0	0	0	0	0	0	0	0	0	0	1	3	0	5	3	1	0	5	4	2	1	2	2
Bacteria	Spirochaetes	Spirochaetia	Spirochaetales	Brachyspiraceae	Brachyspira	0	0	0	0	0	6	0	46	0	71	0	11	7	6	0	0	0	27	13	16	94	161	16	7	10	54	25	28	0	2	110	534	487	179	344	191	199	279	85	241	440	136	286	103
Bacteria	Spirochaetes	Spirochaetia	Spirochaetales	Leptospiraceae	Leptospira	0	0	0	0	0	0	0	0	0	0	0	0	0	0	0	0	0	0	49	39	0	0	0	0	0	0	0	0	0	0	1	0	0	0	0	0	0	0	0	0	0	0	0	0
Bacteria	Tenericutes	Mollicutes	Mycoplasmatales	Mycoplasmataceae	Mycoplasma	0	63	61	0	1	4	0	139	0	15	0	12	9	17	19	31	10	0	0	0	0	0	0	0	2	0	0	0	0	0	0	109	100	47	0	0	0	0	0	0	1	0	0	0
Bacteria	Verrucomicrobia	Opitutae	Opitutales	Opitutaceae	Alterococcus	0	0	0	0	0	0	0	0	0	0	0	0	0	0	0	0	0	0	0	0	0	0	0	0	0	0	0	0	0	0	0	4	8	6	2	5	7	10	7	6	4	1	5	3
Bacteria	Verrucomicrobia	Opitutae	Puniceicoccales	Puniceicoccaceae	Coraliomargarita	0	0	0	0	0	0	0	0	0	0	0	0	0	0	0	0	0	0	0	0	0	0	0	0	0	0	0	0	0	0	0	2	6	0	0	6	5	4	13	5	2	1	1	0
Bacteria	Verrucomicrobia	Verrucomicrobia Subdivision3	-	-	Verrucomicrobia Subdivision3 genera incertae sedis	0	0	0	0	0	0	7	0	0	0	0	1	0	0	0	0	0	5	0	0	0	0	0	0	0	2	0	0	0	5	0	57	46	10	46	87	63	73	106	97	79	29	77	42
Bacteria	Verrucomicrobia	Verrucomicrobiae	Verrucomicrobiales	Rubritaleaceae	Rubritalea	0	2	0	0	0	5	62	0	0	0	0	2	4	4	0	0	2	0	0	43	5	0	4	0	4	5	13	36	0	17	0	29	36	6	10	11	32	20	22	23	26	13	13	32
Bacteria	Verrucomicrobia	Verrucomicrobiae	Verrucomicrobiales	Verrucomicrobiaceae	Haloferula	0	0	0	0	0	0	26	0	0	0	0	0	6	2	0	0	3	16	0	0	0	0	7	0	0	2	0	0	0	9	0	0	0	0	0	0	0	0	0	0	0	0	0	0
Bacteria	Verrucomicrobia	Verrucomicrobiae	Verrucomicrobiales	Verrucomicrobiaceae	Roseibacillus	0	0	0	0	0	1	26	27	1	0	12	2	4	3	4	0	2	17	0	0	26	22	4	0	0	0	0	0	0	1	14	42	72	20	35	56	70	84	106	63	74	40	97	74
Bacteria	Candidatus_Saccharibacteria	-	-	-	Saccharibacteria genera incertae sedis	10	183	60	10	31	20	38	0	0	44	0	55	54	68	69	59	64	224	164	211	243	117	66	73	68	85	85	121	15	65	83	1	1	0	4	21	7	4	33	15	19	11	22	40
Bacteria	Cyanobacteria/Chloroplast	Chloroplast	-	Chloroplast	Bacillariophyta	0	0	0	0	0	0	0	0	0	2	0	0	1092	1070	1	0	1	0	11	0	1	4	1	0	9	12	0	0	0	5	2	37	100	15	24	77	80	36	35	67	61	49	57	112
Bacteria	Cyanobacteria/Chloroplast	Chloroplast	-	Chloroplast	Chlorophyta	0	0	0	0	0	0	0	0	0	0	0	0	0	0	0	0	0	0	0	0	0	0	0	0	0	0	0	0	0	0	0	5	3	1	4	9	5	10	5	4	10	5	9	8
Bacteria	Cyanobacteria/Chloroplast	Chloroplast	-	Chloroplast	Cryptomonadaceae	0	3	0	0	0	2	34	0	0	0	0	0	0	0	0	0	0	0	0	0	0	0	0	0	0	0	0	0	0	0	3	41	48	33	63	90	91	65	99	98	148	109	192	119
Bacteria	Cyanobacteria/Chloroplast	Chloroplast	-	Chloroplast	Streptophyta	18	17	1	1	2	5	160	63	7	148	78	0	46	25	1	0	7	3	45	0	5	35	13	68	39	16	17	59	2	57	5	7	4	3	5	2	3	3	1	10	6	4	1	4
Bacteria	Cyanobacteria/Chloroplast	Cyanobacteria	-	Family II	GpIIa	0	1	0	0	0	0	0	0	20	0	0	5	6	1	0	1	2	3	0	0	0	0	7	0	1	3	2	1	0	0	31	38	34	5	13	25	20	11	14	22	39	18	30	31
Bacteria	Cyanobacteria/Chloroplast	Cyanobacteria	-	Family IV	GpIV	0	0	0	0	0	0	0	0	0	0	0	0	0	0	0	0	0	0	0	104	0	0	0	0	0	0	0	0	0	0	0	0	0	0	0	0	0	0	0	0	0	0	0	0
Bacteria	Firmicutes	Bacilli	Bacillales	Bacillaceae 1	Anoxybacillus	0	0	0	0	0	0	0	0	0	0	22	0	0	0	0	0	0	0	0	0	31	21	0	0	0	0	0	0	0	0	0	0	0	0	0	0	0	0	0	0	0	0	0	0
Bacteria	Firmicutes	Bacilli	Bacillales	Bacillaceae 1	Bacillus	0	7	12	0	0	0	62	415	9	55	77	87	42	43	32	0	66	728	51	65	1340	228	266	80	75	4	941	26	1	8	0	12	17	8	16	15	17	26	17	16	9	6	26	5
Bacteria	Firmicutes	Bacilli	Bacillales	Planococcaceae	Lysinibacillus	0	0	0	0	0	0	59	0	0	0	31	0	0	0	0	0	0	0	0	0	1	0	0	0	0	0	0	0	1	0	0	0	0	0	0	0	0	0	0	0	0	0	0	0
Bacteria	Firmicutes	Bacilli	Bacillales	Planococcaceae	Planococcus	0	0	0	0	0	0	0	37	33	0	68	0	13	14	0	0	0	128	0	7	0	0	0	0	0	0	0	0	0	0	0	0	1	0	0	0	0	0	0	0	1	2	0	0
Bacteria	Firmicutes	Bacilli	Bacillales	Staphylococcaceae	Staphylococcus	39	3	5	1	0	1	36	749	864	271	265	45	9	3	12	10	43	21	96	10	55	22	39	23	12	0	66	12	8	17	12	1	0	0	0	1	0	1	0	2	1	20	2	1
Bacteria	Firmicutes	Bacilli	Bacillales	Thermoactinomycetaceae 1	Marininema	74	77	119	132	86	0	0	0	0	22	0	76	53	38	81	77	92	0	0	27	0	0	0	0	0	0	0	0	0	0	0	0	0	0	0	0	0	0	0	0	0	0	0	0
Bacteria	Firmicutes	Bacilli	Lactobacillales	Aerococcaceae	Aerococcus	0	0	0	0	0	0	97	0	0	0	0	0	0	0	1	0	0	0	0	0	0	0	0	0	0	0	0	0	0	2	0	0	0	0	0	0	0	0	0	0	0	0	0	0
Bacteria	Firmicutes	Bacilli	Lactobacillales	Enterococcaceae	Enterococcus	0	0	0	0	0	0	0	0	2	0	72	0	0	0	0	0	0	0	0	0	0	0	16	4	0	0	0	0	0	0	0	0	0	0	0	0	0	0	0	0	0	0	0	0
Bacteria	Firmicutes	Bacilli	Lactobacillales	Lactobacillaceae	Lactobacillus	241	122	17	2	12	185	3764	3718	1351	1660	5967	25	83	73	10	13	27	91	374	1247	1681	238	1884	814	1769	639	555	1575	20	195	429	19	7	1	3	5	0	3	4	4	21	19	36	50
Bacteria	Firmicutes	Bacilli	Lactobacillales	Lactobacillaceae	Pediococcus	0	0	0	0	0	0	479	0	0	0	0	0	0	0	0	0	0	0	0	0	0	0	0	0	0	5	0	0	0	0	0	0	0	0	0	0	0	0	0	0	0	0	0	0
Bacteria	Firmicutes	Bacilli	Lactobacillales	Streptococcaceae	Lactococcus	0	0	0	0	0	39	0	0	2	20	0	0	0	0	0	0	0	0	0	0	0	0	8	0	0	0	5	0	0	0	0	0	0	0	0	0	0	0	0	0	0	0	0	0
Bacteria	Firmicutes	Bacilli	Lactobacillales	Streptococcaceae	Streptococcus	41	0	0	8	1	13	85	0	50	9	34	4	0	0	2	1	4	0	14	0	0	13	3	0	0	12	12	3	0	2	8	3	0	0	0	0	0	1	0	1	2	3	2	0
Bacteria	Firmicutes	Clostridia	Clostridiales	Clostridiaceae_1	Clostridium (sensu stricto)	0	11	0	0	0	0	0	0	3	398	0	0	9	3	0	0	1	2	31	49	21	41	0	0	14	7	0	7	0	28	3	0	3	0	0	0	0	3	1	0	1	0	2	2
Bacteria	Firmicutes	Clostridia	Clostridiales	Clostridiaceae_2	Tindallia	0	0	0	0	0	0	0	0	0	0	0	0	0	0	1	0	0	3	27	31	0	7	10	13	0	9	5	22	0	3	0	0	0	0	0	0	0	0	0	0	0	0	0	0
Bacteria	Firmicutes	Clostridia	Clostridiales	Clostridiaceae_4	Geosporobacter	0	0	0	0	0	0	0	0	0	0	0	0	0	0	0	0	0	0	0	0	0	0	0	0	0	0	0	0	0	0	0	6	1	0	5	5	5	7	4	7	3	1	5	0
Bacteria	Firmicutes	Clostridia	Clostridiales	Eubacteriaceae	Acetobacterium	0	0	0	0	0	0	0	0	0	0	0	0	0	0	0	0	0	0	0	0	0	0	0	0	0	0	0	0	0	0	5	0	0	0	0	0	0	2	0	1	0	0	0	109
Bacteria	Firmicutes	Clostridia	Clostridiales	Lachnospiraceae	Lachnospiracea incertae sedis	0	0	0	0	0	0	0	0	0	0	0	0	0	0	0	0	0	0	0	0	0	0	0	0	0	0	0	0	0	1	0	3	0	0	3	3	6	2	7	6	16	7	15	14
Bacteria	Firmicutes	Clostridia	Clostridiales	Peptostreptococcaceae	Clostridium XI	0	0	0	0	0	0	0	0	0	0	0	0	0	0	0	0	0	0	0	40	0	0	0	0	5	0	0	0	0	2	0	2	4	2	6	6	3	0	5	8	11	1	1	4
Bacteria	Firmicutes	Clostridia	Clostridiales	Ruminococcaceae	Faecalibacterium	0	0	0	0	0	0	0	0	0	0	0	0	0	0	0	0	0	0	0	0	0	0	0	0	0	2	0	0	0	0	0	6	5	0	3	5	5	3	6	2	23	10	14	11
Bacteria	Firmicutes	Clostridia	Clostridiales	Ruminococcaceae	Gemmiger	0	0	0	0	0	0	0	0	0	0	0	0	0	1	0	0	0	0	0	0	0	0	0	0	0	0	0	0	0	0	0	2	6	2	2	3	3	5	3	5	6	1	6	6
Bacteria	Marinimicrobia	-	-	-	Marinimicrobia genera incertae sedis	0	0	0	0	0	0	0	0	0	0	0	0	0	0	0	0	0	0	0	0	0	10	7	0	0	0	0	0	0	2	0	59	55	24	69	121	118	72	123	108	67	40	63	35
Bacteria	Nitrospinae	Nitrospinia	Nitrospinales	Nitrospinaceae	Nitrospina	0	0	0	0	0	0	0	0	0	0	0	2	0	0	0	0	0	0	0	0	0	0	11	0	4	0	0	11	0	0	0	185	232	103	244	308	320	205	197	266	168	87	138	124
Bacteria	Parcubacteria	-	-	-	Parcubacteria genera incertae sedis	0	0	0	0	0	0	0	0	0	24	0	1	3	2	4	0	2	7	17	104	49	11	3	19	17	4	12	14	0	2	9	0	0	0	0	0	0	0	0	0	0	0	0	0
Bacteria	Poribacteria	-	-	-	Poribacteria genera incertae sedis	0	0	0	0	0	0	0	0	0	0	0	0	0	0	0	0	0	0	0	0	0	0	0	0	0	0	0	0	0	0	0	1	5	0	2	4	5	10	4	4	2	10	2	3
Bacteria	SR1	-	-	-	SR1 genera incertae sedis	0	0	0	0	0	0	0	0	0	0	0	0	8	1	1	0	0	8	18	101	14	4	7	30	15	0	13	7	0	6	2	0	0	0	0	0	0	0	0	0	0	0	0	0
[truncated: 8 more columns]
